# Supplementary material for: Noasaurids are a component of the Australian ‘mid’-Cretaceous theropod fauna
Source: Sci Rep. 2020 Jan 29;10:1428. doi: 10.1038/s41598-020-57667-7 (PMC6989633; doi:10.1038/s41598-020-57667-7)
Supplement: Supplementary file 1 — Supplementary information [file 41598_2020_57667_MOESM1_ESM.zip]

Archive with 2 entries (2 files):
- Supplementary_Information.nex
- Supplementary_Information.pdf
