# Supplementary material for: Noasaurids are a component of the Australian ‘mid’-Cretaceous theropod fauna
Source: Sci Rep. 2020 Jan 29;10:1428. doi: 10.1038/s41598-020-57667-7 (PMC6989633; doi:10.1038/s41598-020-57667-7)
Supplement: Supplementary file 1 — Supplementary information [file 41598_2020_57667_MOESM1_ESM.zip › Supplementary_Information.nex]

#NEXUS

BEGIN TAXA;
	TITLE Taxa;
	DIMENSIONS NTAX=90;
	TAXLABELS
		Euparkeria_capensis Acrocanthosaurus_atokensis Allosaurus_fragilis Arcovenator_escotae Asilisaurus_kongwe Austrocheirus_isasii Baryonyx_walkeri Berberosaurus_liassicus Buriolestes_schultzi Ceratosaurus_nasicornis Chilesaurus_diegosuarezi Chindesaurus_bryansmalli Coelophysis_bauri Condorraptor_currumili Cryolophosaurus_ellioti Daemonosaurus_chauliodus Dilophosaurus_wetherilli Diodorus_scytobrachion Dracoraptor_hanigani Dromomeron Sinosaurus_triassicus Dubreuillosaurus_valesdunensis Duriavenator_hesperis Elaphrosaurus_bambergi Eoabelisaurus_mefi Eocursor_parvus Eodromaeus_murphi Eoraptor_lunensis Eucoelophysis_baldwini Eustreptospondylus_oxoniensis Genyodectes_serus Giganotosaurus_carolinii Guaibasaurus_candelariensis Guanlong_wucaii Herrerasaurus_ischigualastensis Heterodontosaurus_tucki Ichthyovenator_laosensis Irritator_challengeri Laevisuchus_indicus Lagerpeton_chanarensis Lesothosaurus_diagnosticus Lewisuchus_admixtus Liliensternus_liliensterni Limusaurus_inextricabilis Lophostropheus_airelensis Magnosaurus_nethercombensis Majungasaurus_crenatissimus Mapusaurus_roseae Marasuchus_lilloensis Marshosaurus_bicentesimus Masiakasaurus_knopfleri Megalosaurus_bucklandii Megaraptor_namunhuaiquii MNN_TIG6 Monolophosaurus_jiangi MSNM_V4047 Neovenator_salerii Noasaurus_leali Ornitholestes_hermanni Pampadromaeus_barberenai Panphagia_protos Piatnitzkysaurus_floresi Pisanosaurus_mertii Plateosaurus_engelhardti Sacisaurus_agudoensis Saltriovenator_zanellai Sanjuansaurus_gordilloi Sarcosaurus_woodi Saturnalia_tupiniquim Segisaurus_halli Silesaurus_opolensis Sinosauropteryx_prima Sinraptor_dongi Skorpiovenator_bustingorryi Spinosaurus_aegyptiacus Staurikosaurus_pricei Syntarsus_kayentakatae Yangchuanosaurus_zigongensis Tawa_hallae Teleocrater_rhadinus Tianyulong_confuciusi Torvosaurus_tanneri Tyrannosaurus_rex Tyrannotitan_chubutensis Viavenator_exxoni Xuanhanosaurus_qilixiaensis Zuolong_salleei Zupaysaurus_rougieri LRF_3050.AR NMV_P221202 
	;

END;


BEGIN CHARACTERS;
	TITLE  Character_Matrix;
	DIMENSIONS  NCHAR=1781;
	FORMAT DATATYPE = STANDARD RESPECTCASE GAP = - MISSING = ? SYMBOLS = "  0 1 2";
	CHARSTATELABELS 
		1 'Skull, anteroposterior length in adult' /  less_than 'more than 4/5 of femoral length. The length of the skull ishere defined as the distance from the anteroventral margin of premaxilla to the posteroventral margin of the mandibularcondyles of the quadrate',
		2 'Skull, preorbital region, length in adult' /  more_than_half_of_skull_length_ 'less than half of skull length .(Modified from Rauhut 2003). ',
		3 'Premaxilla, body in front of the external naris, angle between the anterior margin and the alveolar margin' /  more_than_75° 'less than 75° (Modified from Rauhut 2003). ',
		4 'Premaxilla, subnarial body, length compared to length of preantorbital part of maxilla' /  not_longer longer,
		5 'Premaxilla, shape of internarial process' /  transversely_flattened 'dorsoventrally flattened (Sereno 1999)',
		6 'Premaxilla, nasal process, posterior end, position relative to the preorbital bar' /  anterior 'at the same level .(Modified from O''Connor 2009)',
		7 'Premaxillary body, pneumatisation' /  absent present,
		8 'Premaxilla, subnarial process, posteriormost extent relative to posteroventral corner of external naris' /  posterior_orcoincident 'anterior (Modified from Rauhut 2003)',
		9 'Premaxilla, oral margin' /  smooth 'crenulate (Modified from Senter 2010)',
		10 'Premaxilla, anterior half of oral margin, teeth' /  present absent,
		11 Premaxillae_in_adult /  unfused 'fused (Sereno 1999)',
		12 'Premaxilla, subnarial body, proportions in lateral view' /  not_taller_than_long 'taller than long (Modified fromHoltz 2000)',
		13 'Premaxilla-maxilla articulation, lateral surface, exposed subnarial foramen' /  absent 'present (Gauthier 1986; Langer and Benton 2006)',
		14 'Premaxilla, fifth alveolus' /  absent present,
		15 'Premaxillary teeth, serration' /  present_at_least_in_posterior_teeth 'absent in all teeth (Modified from Sereno 1999)',
		16 'Premaxillary teeth, crown cross-section shape' /  'round-elliptical ' 'asymmetrical (more convex labially, moreflattened lingually) (Modified from Holtz et al. 2004) ',
		17 'Premaxilla, buccal margin in lateral view' /  in_the_same_plane_as_maxilla set_below_the_anterior_buccal_margin_ofthe_maxilla_,
		18 'Premaxilla, medial palatal alae, development' /  'widely contacting in front of vomers , reduced and separated .(Modified from Carrano and Sampson 2008' 'Holtz 2000)',
		19 'Premaxillary teeth, size' /  subequal_or_smaller_than_maxillary_teeth 'larger than maxillary teeth size (Modifiedfrom Sereno 1999) ',
		20 'Premaxillary teeth, first tooth size' /  comparable_to 'larger than the remaining premaxillary teeth. (Modifiedfrom Senter 2010)',
		21 'Maxilla, promaxillary recess/fenestra' /  absent 'present (Holtz 2000)',
		22 'Maxilla, maxillary recess/fenestra' /  absent 'present (Gauthier 1986)',
		23 'Premaxilla, participation to antorbital fossa' /  absent 'present (Senter 2010)',
		24 'Maxilla, ventral process, lateral horizontal ridge bounding the antorbital fossa' /  absent 'present (Carrano andSampson 2008)',
		25 'Nasal, narial fossa' /  absent 'present (Rauhut 2003; Wilson et al. 2003; Eddy 2008)',
		26 'Nasal, narial margin, distance from narial border of premaxilla' /  'no more than 1/3 ' 'more than 1/3 ofpreorbital skull length. (Modified from Holtz et al., 2004)',
		27 'Premaxilla, narial margin, anteroventral corner, position relative to the mid point of premaxillary oral border' /  anterior 'posterior (Modified from Rauhut 2003)',
		28 'Maxilla, participation to the ventral margin of the external naris' /  absent present,
		29 'Maxilla, palatal process, mediolateral development' /  narrow_ridges broad_shelves,
		30 'Maxilla, palatal shelf, ventral surface' /  flat 'with midline ventral toothlike projection (Senter 2010)',
		31 'Maxilla, antorbital fossa, anterior margin, anteroposterior extent' /  'more than 1/5 ' 'less than 1/5 of antorbitalfossa length. (Modified from Holtz 2000; Carrano and Sampson 2008; Wilson et al. 2003)',
		32 'Maxilla, antorbital fossa, ventral margin, anteroposterior extent' /  more_than 'less than 1/3 of the length of theantorbital fenestra. (Modified from Yates 2006)',
		33 Maxillary_teeth_ventral_to_orbit_and_ascending_ramus_of_lacrimal /  present 'absent (Modified from Gauthier 1986; Holtz 2000)',
		34 'Cheek teeth (estimated sum of dentary and maxillary teeth), number' /  'no more than 75, relatively large alveoli ' 'more than 75, relatively small alveoli ',
		35 'Maxilla, preantorbital process (anterior to antorbital fossa), length' /  subequal_or_less 'more than 2/5 of thelength of the maxilla. (Modified from Sereno 1999)',
		36 'Maxilla, anterodorsal margin, shape in lateral view' /  straight_to_convex 'concave (Modified from Rauhut 2003; Holtz et al. 2004)',
		37 'Maxilla, dorsal process, posterodorsal extent dorsal to antorbital fossa' /  elongate_and_posteriorly_directed 'strongly reduced (Modified from Carrano and Sampson 2008)',
		38 'Maxilla, ventral process, jugal overlap' /  less_than 'more than 1/3 of maxillary length. (Modified from Wilsonet al. 2003)',
		39 'Maxilla, antorbital fossa, anteroventral margin' /  with 'without a raised rim. (Senter 2010)',
		40 'Maxilla, antorbital fossa' /  distinct_from_subcutaneous_surface indistinct,
		41 'Maxilla, lateral lamina obscuring the anteriormost portion of the antorbital fossa in lateral view' /  absent 'present. (Holtz et al. 2004)',
		42 'Nasal, narial margin, position' /  anterior posterior_to_the_anterior_margin_of_the_maxillary_antorbital_fossa._,
		43 'Nasal, participation to the antorbital fossa' /  absent 'present (Rauhut 2003)',
		44 'Premaxilla/maxilla/dentary, lateral surface, extensive pattern of grooves' /  absent 'present (Modified fromWilson et al. 2003)',
		45 'Nasal, median crest/eminence' /  absent 'present (Modified from Holtz 2000; Rauhut 2003)',
		46 'Nasal, dorsal surface' /  smooth 'rugose (Holtz et al. 2004)',
		47 Nasals /  apneumatic 'pneumatized (Rauhut 2003)',
		48 'Nasals, dorsal view' /  'expanded posteriorly, so that the lateral margins diverge , width subequal throughout theirlength (Holtz 2000)' 'width subequal throughout theirlength (Holtz 2000)',
		49 'Nasal, anteroposterior length along the medial suture' /  longer 'shorter than the frontal. (Marya_ska et al. 2002)',
		50 'Nasal, subnarial process' /  present 'absent (Sereno 1999)',
		51 'Nasal, dorsal surface, row of foramina' /  absent 'present (Carrano and Sampson 2008)',
		52 Nasals /  contact 'do not contact (separated by the premaxillary posterodorsal processes) (Modified fromO''Connor 2009)',
		53 'Prefrontal, participation to the anterior margin of orbit' /  present 'absent (Modified from Rauhut 2003)',
		54 'Frontal-lacrimal contact' /  absent 'present (Modified from Gauthier 1986; Rauhut 2003)',
		55 'Lacrimal, orbital margin, suborbital process' /  absent 'present (Currie and Carpenter 2000)',
		56 'Lacrimal, ventral process, main axis in lateral view' /  anterodorsal subvertical_or_slightly_posterodorsal,
		57 'Lacrimal, posterodorsal corner, pneumatic recesses' /  absent 'present (Holtz 2000)',
		58 'Jugal, anterior process, shape' /  unexpanded_anteriorly 'dorsoventrally expanded anteriorly (Rauhut 2003)',
		59 'Lacrimal, laterodorsal shelf bordering the antorbital fossa' /  absent 'present (Holtz 2000)',
		60 'Lacrimal, anterodorsal process, length' /  'more than 2/5 ' 'less than 2/5 of the lacrimal height. (Modified fromHoltz 2000; Carrano and Sampson 2008)',
		61 'Lacrimal, posterodorsal process' /  absent 'present (Senter 2010)',
		62 'Lacrimal, anteroposterior length of the ventral process (at base) in lateral view' /  'less than 1/3 ' 'more than 1/3 of the lacrimal height',
		63 'Jugal, participation to the antorbital fossa' /  absent 'present (Holtz 2000)',
		64 'Lacrimal, ventral process, position of anterior half of the margin' /  above_the_ventral_margin_of_the_orbit 'at thelevel of ventral margin of the orbit (Modified from Rauhut 2003)',
		65 'Jugal, postorbital process, height' /  more 'less than half orbit height. (Modified from O''Connor 2009)',
		66 'Jugal, posterior (quadratojugal) process' /  unforked 'posteriorly forked (Modified from Holtz 2000; Rauhut 2003)',
		67 'Jugal, anterior pneumatic recess' /  absent 'present (Holtz 2000; Rauhut 2003)',
		68 'Lacrimal, laterodorsal recess, position' /  exposed_laterally in_an_anteriorly_facing_recess,
		69 'Infratemporal fenestra, ventral margin length' /  more_than less_than_half_orbit_height._,
		70 'Infratemporal fenestra, dorsoventral diameter' /  more_than 'less than 3/4 of the orbital height ',
		71 'Squamosal, distal margin of the quadratojugal process' /  closer_to_the_posterior_margin_of_the_infratemporal_fenestra closer_to_the_anterior_margin_of_the_infratemporal_fenestra,
		72 'Frontal, shape of the lateral margin in dorsal view' /  describes_a_smooth_transition_between_the_anterior_half_and_thepostorbital_process 'describes an abrupt transition between the anterior half and the postorbital process (Senter 2010)',
		73 'Frontal, dorsal surface, supratemporal fossa' /  absent 'present (Modified from Sereno 1999; Norell et al. 2001)',
		74 'Fronto-parietal, lateral longitudinal shelves medially directed' /  absent 'present (Coria and Currie 2002)',
		75 'Frontal, interorbital region, degree of thickening' /  'reduced, bone laminar in cross section ' 'marked, bonedorsoventrally expanded (Modified from Wilson et al. 2003)',
		76 'Frontal, shape of the anterior half in dorsal view' /  trapezoidal 'triangular (Modified from Holtz 2000; Wilson et al. 2003)',
		77 'Frontal, ventral surface, medial delimitation of the orbit' /  not_expanded_ventrally 'expanded ventrally, forming apronounced rim (Modified from Rauhut 2003)',
		78 'Parietal, length' /  'less than 3/4 of the frontal ' 'subequal or more than 3/4 of the frontal ',
		79 'Parietal, dorsal surface, sagittal crest' /  absent absent_,
		80 Parietals /  unfused fused,
		81 'Fronto-parietal fusion' /  absent 'present (Coria and Currie 2002)',
		82 'Frontals, mediolateral width of the paired bones' /  less_than 'more than 4/3 of frontal length',
		83 'Parietal, posterodorsal projection (nuchal plate)' /  absent 'present (Wilson et al. 2003)',
		84 'Squamosal, participation to the supratemporal fossa' /  absent 'present (Hwang et al. 2004; Benson et al., 2010)',
		85 'Squamosal, participation to the dorsal margin of the infratemporal fenestra' /  subequal_to_the_postorbital_participation 'wide, postorbital process of the squamosal anteriorly expanded, reduced postorbital participation to the dorsalmargin of the infratemporal fenestra ',
		86 'Squamosal, lateroventral (quadratojugal) process, ratio of proximodistal length to mid-length anteroposteriordiameter' /  less_than more_than_3_times._,
		87 'Squamosal, posterolateral shelf' /  absent 'present and overhanging the quadrate head (Senter 2010)',
		88 'Postorbital, anterodorsal process, contact with the preorbital bar' /  absent 'present (Brusatte and Sereno 2008)',
		89 'Postorbital, posterodorsal process' /  subequal_or_less_than_the_anterodorsal_process_of_the_postorbital longer_thanthe_anterodorsal_process_of_the_postorbital,
		90 'Postorbital, frontal (anterodorsal) process, ornamentation' /  'absent, smooth lateral surface ' 'rugose lateral surface. (Modified from Wilson et al. 2003; Currie and Carpenter 2000)',
		91 'Postorbital, suborbital process bordering ventrally the eyeball' /  absent 'present (Modified from Wilson et al. 2003; Currie and Carpenter 2000)',
		92 'Postorbital, ventral (jugal) process, cross section' /  'subtriangular, longer than deep ' '"U"-shaped and transverselyexpanded (Sereno 1999)',
		93 'Postorbital, ventral (jugal) process, contribution to the posterior margin of the orbit' /  'more than 1/2 ' 'less than 1/2 of the orbital margin',
		94 'Quadrato-articular articulation, anteriormost extent relative to the dorsoventral plane of the occipital condyle' /  ventral_to_posterior 'anterior (Modified from Holtz 2000; Rauhut 2003)',
		95 'Quadrato-articular articulation, ventralmost extent' /  lies_at_the_same_level_of_the_dorsal_margin_of_the_dentary 'lies well below the dorsal margin of the dentary, at or close to the level of the ventral margin of the dentary .(Modified from Gauthier 1986)',
		96 'Quadrate, posterior margin in lateral view' /  exposed hidden_by_quadratojugal,
		97 'Quadrate shaft, posterior surface, pneumatic recess' /  absent 'present (Senter 2010)',
		98 'Quadratojugal, participation to the paraquadrate foramen' /  'extensive, comparable to the quadrate ' 'reduced(foramen enclosed almost entirely within the dorsal process of the quadrate) (Modified from Rauhut 2003)',
		99 'Quadrate, dorsal condyles, number' /  one 'two (Senter 2010)',
		100 'Quadrate, paraquadrate foramen margin, placement' /  'a mid-height or dorsal ' 'ventral, close to mandibularcondyles (Loewen et al. 2013)',
		101 'Quadrate, distal end, lateral condyle, width' /  subequal_in_size_or_larger 'narrower than the mediodistalcondyle. (Coria and Salgado 2000)',
		102 'Quadrate, pterygoid process, dorsoventral expansion' /  'reduced, reaches its greatest anteroposterior width dorsallyto the mid-point of the dorsoventral axis of the quadrate ' 'expanded, reachs its greatest anteroposterior width at thesame level or ventrally to the mid-point of the dorsoventral axis of the quadrate ',
		103 'Quadratojugal, ventromedial process for quadrate articulation' /  absent 'present (Modified from O''Connor 2009; Wilson et al. 2003; Carrano and Sampson 2008)',
		104 'Quadratojugal, articulation with the squamosal' /  present 'absent (Modified from O''Connor 2009)',
		105 'Quadratojugal, anteroventral (jugal) process, anteriormost extent in lateral view' /  does_not 'does reach thelevel of the postorbital bar. (Modified from Holtz et al. 2004)',
		106 'Quadratojugal, dorsal (squamosal) process in lateral view' /  'slender (anteroposterior length at mid-height less than 1/3 of the length of the jugal process of the quadratojugal) ' 'broad (anteroposterior length at mid-height longer than 1/3 of the length of the jugal process of the quadratojugal) (Modified from Holtz et al. 2004)',
		107 'Quadratojugal, dorsoventral diameter of the ascending process' /  'more than 2/5 of the height of the orbit ' 'lessthan 2/5 of the height of the orbit ',
		108 'Quadratojugal, posteroventral process' /  absent 'present (Modified from Holtz et al. 2004)',
		109 'Jugal-quadratojugal fusion' /  absent present,
		110 'Supraoccipital, dorsoventral diameter in occipital view' /  less_than_twice_the_dorsoventral_diameter_of_the_foramenmagnum 'more than twice the dorsoventral diameter of the foramen magnum (Wilson et al. 2003)',
		111 'Parietal, tongue-like process overlapping the supraoccipital' /  absent 'present (Coria and Currie 2002)',
		112 'Foramen magnum, shape' /  subcircular 'elliptical, taller than wide ',
		113 'Foramen magnum, mediolateral width' /  subequal_or_less_than 'more than , the width of the occipital condyle',
		114 'Occipital condyle, ventrolateral surface, pair of pneumatic cavities that join medially' /  absent 'present .(Coria and Currie 2002)',
		115 'Occipital condyle, angle formed with the basituberal process in lateral view' /  perpendicular_or_almostperpendicular 'acute (Coria and Currie 2002)',
		116 'Basioccipital, participation to the basal tubera' /  present 'absent (Holtz 2000)',
		117 'Basal tubera, mediolateral width between the paired processes' /  more_than_the_mediolateral_width_of_the_occipitalcondyle 'less than the mediolateral width of the occipital condyle (Modified from Holtz 2000; Senter 2010)',
		118 'Paroccipital processes, ventral rim of the base, position' /  above_or_level_with_the_dorsal_border_of_the_occipitalcondyles 'situated at or below mid-height of the occipital condyles (Rauhut 2003)',
		119 'Parabasisphenoid, anterior tympanic recess' /  absent 'present (Rauhut 2003)',
		120 Posterior_tympanic_recess /  absent present,
		121 'Paroccipital processes, distal end, placement relative to forame magnum' /  at_the_same_level_or_dorsally 'ventrally (Modified from Holtz 2000; Currie and Carpenter 2000)',
		122 Forebrain /  cilindrical_and_unexpanded 'expanded and trapezoidal in dorsal view, leaves marked impressions onthe inner surface of the neuroanterior bones (Modified from Rauhut 2003)',
		123 Bulbous_parasphenoid_capsulae /  absent 'present (Holtz 2000)',
		124 'Pneumatic recess ventral to fenestra ovalis (subotic recess)' /  absent present,
		125 'Basisphenoid, basipterygoid processes, development' /  distinct_pedicels indistinct,
		126 'Basisphenoid, ventral recess' /  absent 'present (Holtz 2001; Rauhut 2003)',
		127 Basisphenoid /  'antero-posteriorly elongate ' 'dorso-ventrally expanded (Modified from Sereno 1999)',
		128 'Basal tubera, notch separing from the exoccipital-opisthotic and the basisphenoid' /  absent 'present (Holtzet al. 2004)',
		129 'Basipterygoid process, shape' /  'anteroposteriorly short and fingerlike (approximately as long as wide) ' 'elongateanteroposteriorly (longer than wide) (Modified from Holtz et al. 2004; Senter 2010)',
		130 'Basipterygoid processes, medio-lateral width' /  more_than_the_mediolateral_width_across_the_basal_tubera 'lessthan the mediolateral width across the basal tubera (Holtz 2000)',
		131 Basipterygoid_process /  solid 'hollow (Senter 2010)',
		132 Otosphenoid_crest /  vertical_on_the_basisphenoid_and_prootic_and_does_not_border_an_enlarged_pneumatic_recess 'well developed, crescentic, and thin, forming the anterior edge of the enlarged pneumatic recess (Senter 2010)',
		133 'Prootic, depression for pneumatic recess' /  absent 'present as dorsally open (Modified from Senter 2010)',
		134 'Cranial nerve V, number' /  single 'two (Modified from Currie and Carpenter 2000)',
		135 'Pituiary fossa, branches of the internal carotid artery, number' /  'more than one, enter separately ' 'a singlecommon foramen (Currie and Carpenter 2000)',
		136 'Exit of the cranial nerves X and XI, position on braincase' /  laterally 'posteriorly through a foramen lateral tothe exit of cranial nerve XII and the occipital condyle (Modified from Rauhut 2003; Senter 2010)',
		137 'Vomers, posteriormost extent' /  'anterior to the mid-point of the anteroposterior axis of the palatine ' 'posterior tothe mid-point of the anteroposterior axis of the palatine ',
		138 Vomera /  anteriorly_unfused 'anteriorly fused (Modified from Sereno 1999)',
		139 'Pterygoid in ventral view, shape of the lateroposterior border, at the confluence of the quadrate process and the mandibular process' /  narrow_incisure_facing_posteriorly wide_concavity_facing_laterally,
		140 'Palatines, contact medially' /  absent 'present (Currie and Carpenter 2000)',
		141 'Palatine, pneumatic recess at the confluence of the maxillary process and of the vomeropterygoideus process' /  absent 'present (Currie and Carpenter 2000)',
		142 'Pterygoid, accessory fenestra with the palatine' /  absent 'present (Gauthier 1986; Rauht 2003)',
		143 Palatal_teeth /  present 'absent (Rauhut 2003)',
		144 'Palatine, jugal process' /  present 'absent (Senter 2010)',
		145 'Ectopterygoid, ventral recess' /  absent 'present (Modified from Rauhut 2003)',
		146 'Ectopterygoid and palatine, contact' /  absent 'present (Modified from Holtz 2000)',
		147 Suborbital_fenestra /  present absent,
		148 'Intramandibular joint between the dentary-splenial-supradentary complex and the surangular-angular-coronoid-prearticular-articular complex' /  absent 'present (Langer and Benton 2006)',
		149 'Dentary, anteroposterior length in front of the external mandibular fenestra' /  longer less_than_thedorsoventral_diameter_of_the_dentary_at_the_level_of_the_anterior_margin_of_the_external_mandibular_fenestra,
		150 'Dentary, symphysis, shape in lateral view' /  subtriangular 'quadrangular, with a ventrodistally expanded tip .(Modified from Currie and Carpenter 2000; Brusatte and Sereno 2008)',
		151 'Dentary, second alveolus, size compared to alveoli fourth to sixth' /  comparable much_smaller,
		152 'Dentary, ventral margin, shape in lateral view' /  straight_to_convex 'concave (Modified from Senter 2010; Sereno 1999)',
		153 'Paradental laminae, plates' /  distinct 'indistinct (Modified from Senter 2010)',
		154 'Maxillary and dentary teeth, distal margin, apicobasal curvature in labial/lingual view' /  'marked (the apex of thetooth is placed distally to the distal margin of the crown base, the distal margin is concave) ' 'reduced (the apex of thetooth is placed above the crown base, the distal margin is straight or convex) (Modified from Sereno 1999)',
		155 'Dentary, anterior fourth' /  toothed lacking_teeth,
		156 'Dentary, post-symphyseal region (excluded the part included in the character 155)' /  toothed lacking_teeth,
		157 'Dentary, interdental septa, mesiodistal diameter relative to adjacent alveoli' /  smaller_to_subequal 'much larger,teeth widely spaced (Modified from Sereno 1999; Holtz 2000; Senter 2010)',
		158 'Maxillary teeth, apicobasal length of the longest crown' /  less_than 'more than 6/5 to the depth of the ventralramus of maxilla. (Modified from Rauhut 2004)',
		159 'Maxillary/dentary teeth, carinae, serration' /  present_at_least_along_distal_carina 'absent, carinae unserrated .Unapplicable in taxa lacking carinae. (Modified from Senter 2010, O''Connor 2009)',
		160 'Maxillary and dentary teeth, basal constriction between the root and the crown' /  absent 'present (Holtz 2000)',
		161 'Maxillary/dentary teeth, mesial/distal carinae' /  present 'absent (Modified from Senter 2010; O''Connor 2009)',
		162 'Dentary, symphysis, dorsal surface, vascular foramina and grooves' /  absent present,
		163 'Teeth, mesial/distal denticulation, development' /  small_denticles 'coarse serration (Modified from Senter 2010)',
		164 'Dentary, third alveolus, size compared to alveoli fourth to sixth' /  subequal 'clearly larger (Modified fromGauthier 1986)',
		165 'Teeth, surfaces adjacent to carinae' /  smooth 'having series of marked wrinkles, inclined basally (Currie andCarpenter 2000)',
		166 'Dentary, posteroventral process, participation to the ventral border of the external mandibular fenestra' /  less_than more_than_the_angular_participation._,
		167 'Dentary, posterodorsal process' /  absent 'present (Modified from Holtz 2000)',
		168 'Dentary, anterior symphysis' /  loose 'tightly sutured/fused ',
		169 'Dentary, anterior symphysis, shape in dorsal/ventral view' /  '"V"-shaped ' '"U"-shaped (Senter 2010)',
		170 'Dentary, dorsolateral surface, longitudinal posterior ridge/shelf' /  absent 'present (Modified from Senter 2010; Barrett 2009)',
		171 'External mandibular fenestra, anteroposterior diameter' /  'less than 1/4 of the length of the mandible ' 'subequalor longer than 1/4 of the length of the mandible ',
		172 'External mandibular fenestra, dorsoventral diameter' /  more 'less than 1/3 of the maximus dorsoventraldiameter of the mandible',
		173 'Surangular, contact with the angular separated for most of its length by the external mandibular fenestra' /  absent present,
		174 'Retroarticular process, width in dorsal view' /  less 'more than the width of the pre-glenoideal region of themandible. (Modified from Rauhut 2003)',
		175 'Retroarticular process, attachment of the M. depressor mandibulae, inclination' /  facing_posterodorsally 'facingalmost completely posteriorly (Sereno 1999; Rauhut 2003)',
		176 'Retroarticular process, anteroposterior length' /  longer_than_the_dorsoventral_depth_of_the_mandible_at_the_level_ofthe_mandibular_glenoid 'less than the dorsoventral depth of the mandible at the level of the mandibular glenoid .(Modified from Senter 2010)',
		177 'Dentary-surangular articulation in lateral view' /  surangular_overlaps_dentary dentary_overlaps_surangular,
		178 'Dentary, lateral surface, posterior groove' /  shallow 'deep with distinct margins (Modified from Senter 2010)',
		179 'Splenial, lateroventral exposition in lateral view' /  'absent, covered by deep posteroventral process of dentary ' 'present, posteroventral process of dentary shallow (Senter 2010)',
		180 'Splenial, posterior margin in lateral/medial view' /  straight_or_slightly_concave_posteriorly 'deeply concaveposteriorly (Rauhut 2003)',
		181 Coronoid_ossification /  large_to_moderately_developed 'reduced as a split of bone (Modified from Senter 2010)',
		182 'Articular, pneumatic recess' /  absent 'present (Modified from O''Connor 2009)',
		183 Antarticular /  absent 'present (Madsen 1974)',
		184 'Splenial, mylohyoid anteroventral foramen/notch' /  absent 'present (Rauhut 2003; Sereno 1999)',
		185 'Surangular, position of the anteriormost extent' /  anterior_to_or_at_the_level_of_the_external_mandibular_fenestra 'posterodorsal to the anterior margin of the external mandibular fenestra (Carrano and Sampson 2008)',
		186 Mandibular_glenoid_surface /  as_long_as_the_anteroposterior_length_of_the_distal_end_of_quadrate 'twice or moreas long as the length of the distal quadrate surface, allowing anteroposterior movement of the mandible (Senter 2010)',
		187 'Surangular, coronoid process' /  absent 'present (Modified from Norell et al. 2001). (Char. # 187)',
		188 'Surangular, posterolateral foramen/fenestra' /  'small, maximum diameter less than ' 'expanded, maximumdiameter more than 1/3 of the anteroposterior length of the mandibular glenoid (Modified from Holtz et al. 2004)',
		189 'Surangular, maximus dorsoventral depth of the anterior process' /  less_than_twice_maximus_depth_of_the_angular 'more than twice maximus depth of the angular (Holtz 2000)',
		190 'Articular-surangular complex' /  unfused 'fused (Marya_ska et al. 2002)',
		191 'Surangular, participation to the mandibular glenoid' /  present 'absent (Modified from Marya_ska et al. 2002)',
		192 'Surangular, laterodorsal shelf' /  absent 'present (Modified from Holtz 2000)',
		193 'Angular, anterior prong, contact with the dentary-splenial cavity' /  absent 'present (Holtz 2000)',
		194 'Presacral vertebrae, cervical and anterior dorsal centra, anterior surface, shape' /  flat_to_concave 'convex (Modified from Rauhut 2003; Holtz 2000; Carrano and Sampson 2008)',
		195 'Cervical ribs, pneumatic recess' /  absent 'present (Wilson et al. 2003)',
		196 'Cervical ribs, articulation to vertebrae in adults' /  loose 'firmly attached/fused (Holtz 2000)',
		197 'Atlas, neurapophyses, shape in lateral view' /  subrectangular_and_posterodorsally_directed 'subtriangular (Currie and Carpenter 2000)',
		198 'Axis, neural spine in lateral view' /  'low and antero-posteriorly expanded ' 'mediolaterally compressed and dorso-ventrally elongate (Currie and Carpenter 2000)',
		199 'Axis, neural spine base, large groove/excavation' /  present 'absent (Rauhut 2003)',
		200 'Axis, diapophyses, development' /  poorly_developed 'prominent (Modified from Tykoski 2005; Holtz 2000)',
		201 'Axis, pleurocoel' /  absent 'present (Rauhut 2003; modified from Tykoski 2005)',
		202 'Axis, ventral keel' /  present 'absent (Currie and Carpenter 2000)',
		203 'Axis, epipophyses' /  absent 'present (Rauhut 2003)',
		204 'Axis, intercentrum, position of the ventral margin' /  at_the_same_level_of_the_ventral_margin_of_the_axial_centrum 'strongly tilted dorsally (Currie and Carpenter 2000)',
		205 'Axis, neural spine, dorsal surface, shape' /  mediolaterally_narrow 'mediolaterally expanded (Currie andCarpenter 2000; Holtz 2000; Brusatte et al. 2010)',
		206 'Cervical vertebrae, anterior post-axial centra, shape in anterior view' /  as_wide_as_tall 'dorsoventrallycompressed (Modified from Holtz 2000)',
		207 'Cervical vertebrae, anterior post-axial centra, ventral keel, development' /  absent 'present (Ezcurra andNovas 2007)',
		208 Postaxial_cervical_vertebrae_epipophyses /  absent 'present (Rauhut 2003)',
		209 Postaxial_cervical_prezygoepipophyseal_lamina /  absent 'present (Modified from Carrano et al. 2002)',
		210 'Cervical vertebrae, post-axial centra, ventral sulcus delimited by ventrolaterally directed ridges that contact parapophyses' /  absent 'present (Makovichy et al. 2005)',
		211 'Cervical vertebrae, anterior post-axial neural arches, neural spines, length' /  'longer than 1/2 of the length of theneural arch ' 'subequal or less than 1/2 of the length of the neural arch ',
		212 'Cervical vertebrae, anterior post-axial neural spines in lateral view' /  longer_than_tall taller_than_long,
		213 'Cervical vertebrae, post-axial neural arches, position of the neural spine' /  'placed at mid-length or in its posteriorhalf ' 'placed in the anterior half (Carrano and Sampson 2008)',
		214 'Cervical vertebrae, post-axial neural spines, shape in anterior/posterior view' /  dorsoventrally_taller_thanmediolaterally_wide 'wider than tall (Coria and Salgado 2000)',
		215 'Presacral vertebrae, neural arches, postzygodiapophyseal lamina, development' /  poorly_developed 'pronounced. (Coria and Salgado 2000)',
		216 'Cervical vertebrae, anterior post-axial prezygapophyses, mediolateral placement in anterior view' /  dorsally_to_the_centrum 'laterally to the lateral border of the centrum (Modified from Senter 2010)',
		217 'Cervical vertebrae, articular surface, anterior post-axial prezygapophyses, shape' /  straight 'anteroposteriorlyconvex, distal half flexed ventrally (Holtz 2000; Rauhut 2003)',
		218 'Presacral vertebrae, neural arches, prespinal fossa, development' /  shallow_depression 'dorsoventrally elongateand deep (Modified from Wilson et al. 2003)',
		219 'Cervical vertebrae, posterior centra, anterior surface, elevation relative to the posterior surface' /  reduced 'marked (Gauthier 1986)',
		220 'Presacral vertebrae, anterior ribs, alariform process' /  absent 'present (Wilson et al. 2003)',
		221 'Cervical ribs, length' /  longer_than_their_corrisponding_centra subequal_or_less_than_their_corresponding_centra._,
		222 'Cervical vertebrae, middle and posterior centra, length' /  less_than_two_times 'more than two times thedorsoventral height of the anterior surface. (Modified from Holtz 2000; Wilson et al. 2003)',
		223 'Cervical vertebrae, post-axial centra, position of the longest centrum' /  proximal_to_the_VI_position 'distal to theVI position (Gauthier 1986)',
		224 'Presacral vertebrae, neural arches, pneumatic recesses on the lateroventral surface, development' /  poorlydeveloped 'pronounced (Modified from Carrano and Sampson 2008; Wilson et al. 2003)',
		225 'Dorsal vertebrae, anterior centra, ventral processes anterior to the keel (hypapophysis)' /  poorly_developed 'strongly developed (Modified from Rauhut 2003; O''Connor 2009)',
		226 'Dorsal vertebrae, anterior centra, ventral keel, development' /  poorly_developed 'pronounced (Rauhut; 2003)',
		227 'Anterior presacral centra, posterior half of centrum, pneumatic recess' /  absent 'present (Modified fromHoltz 2000). (Char. # 227)',
		228 'Dorsal vertebrae, anterior centra, pleurocoels' /  absent 'present (Holtz 2000; Currie and Carpenter 2000; Senter 2010)',
		229 'Presacral vertebrae, pleurocoel, structure' /  'camerate (few diverticula separated by robust septa) ' 'camellate(many diverticula separated by thin lamellae) (Modified from Holtz 2000; O''Connor 2006)',
		230 'Dorsal vertebrae, centra, anterior surface, proportions' /  as_tall_as_wide 'mediolaterally wider than dorso-ventrally tall ',
		231 'Dorsal vertebrae with ribs articulating with the sternum, prominent hypapophyses' /  absent present,
		232 'Dorsal vertebrae, posteriormost centra, anteroposterior length' /  subequal_or_more 'less than anterior centrumheight. (Modified from Rauhut 2003)',
		233 'Dorsal vertebrae, middle to posterior centra, articulation' /  'concavo-convex ' 'saddle-shaped (Modified fromHoltz 2000)',
		234 'Dorsal vertebrae, neural arches, parapophysis, position' /  on_anteroventral_lamina_from_transverse_process 'dorsal to lamina, on prezygapophyseal base (Holtz 2000)',
		235 'Dorsal vertebrae, transverse processes, anterior margin, orientation' /  laterally_directed 'strongly backturnedposterolaterally (Modified from Tykoski 2005; Holtz 2000)',
		236 'Dorsal vertebrae, posterior neural spines, dorsal margin, anteroposterior expansion relative to spine length at mid-height' /  moderate 'marked (Modified from Senter 2010)',
		237 'Dorsal vertebrae, posterior neural spines, dorsoventral axis, inclination in lateral view' /  perpendicular_to_theanteroposterior_axis_of_the_centrum_or_posterodorsally_inclined 'anterodorsally directed (Currie and Carpenter 2000)',
		238 'Dorsal vertebrae, parapophyses, shape' /  low_processes 'elongate, often stalked on pedicels (Carrano andSampson 2008; Senter 2010)',
		239 'Dorsal vertebrae, parapophyses, position' /  anteroventral_to_diapophysis 'directly ventral to transverseprocesses, close to midpoint of vertebrae (O''Connor 2009)',
		240 'Dorsal vertebrae, posteriormost parapophyses, position' /  'anteroventral or anterior to transverse processes(tuberculum and capitulum of the ribs offset horizontally) ' 'distinctly ventral to transverse process (tuberculum andcapitulum of the ribs offset vertically) (Rauhut 2003)',
		241 'Dorsal ribs, uncinate processes' /  unossified_or_absent ossified,
		242 'Dorsal ribs, ventral process' /  unossified ossified,
		243 'Dorsal vertebrae, posterior neural arches, hyposphene (wall of bone developed ventromedially to the base of thepostzygapophyses)' /  absent 'present (Gauthier 1986)',
		244 'Dorsal vertebrae, zygapophyses, position' /  abutting_one_another_dorsal_to_the_neural_canal 'placed laterodorsalto neural canal (Senter 2010)',
		245 'Tibia and/or femur, length compared to posterior dorsal centra length' /  more less_than_five_times._,
		246 'Dorsal vertebrae, number' /  more 'no more than 11. (Modified from O''Connor 2009)',
		247 'Dorsal vertebrae, hyposphene, development' /  hyposphene_developed_as_a_single_sheet_of_bone 'hyposphenewide, formed by the ventrally bowed medial parts of the postzygapophyses, and only connected by a thin horizontallamina of bone (Rauhut 2003)',
		248 Gastralia /  ossified absent_or_unossified,
		249 'Dorsal vertebrae, neural spine, mediolateral expansion of the dorsal surface' /  absent 'present (Makovickyand Sues 1998)',
		250 'Vertebrae, posterior dorsal, sacral and anterior caudal neural spines, ratio between the dorsoventral height and thebasal anteroposterior length' /  less 'more than 5/2. (Modified from Rauhut 2003)',
		251 'Scapula, ratio between the proximo-distal length and the minimal dorsoventral depth' /  less_than 'more than six times. (Modified from Rauhut 2003)',
		252 'Scapula, proximodistal length' /  'less than 9/10 of humerus ' 'subequal or longer than 9/10 of humerus ',
		253 'Scapula, dorsal and ventral margins in lateral/costal view' /  markedly_diverge_posteriorly not_divergingposteriorly,
		254 'Scapula, angle between the proximodistal (anteroposterior) axis and the scapulosternal axis of the coracoid' /  widerthan_110° 'narrower than 110° (Modified from O''Connor 2009)',
		255 'Scapulo-coracoid articulation in adult' /  sutured 'mobile (O''Connor 2009)',
		256 'Scapula, acromion, dorsoventral diameter relative to the minimal dorsoventral diameter of the scapular shaft' /  less 'more than 4/5',
		257 'Scapula, acromion, anteriormost extent (placing the anteroposterior axis of the scapula subhorizontal)' /  placed_dorsally anteriorly_to_the_scapular_glenoid._,
		258 'Scapula, acromion, contact between its dorsal half and the coracoid' /  present 'absent (Modified fromCurrie and Carpenter 2000)',
		259 'Scapula, participation to the glenoid' /  subequal_to_the_coracoid_participation 'wider than the coracoidparticipation (Sereno 1999)',
		260 'Coracoid, depth (as scapular facet dorsoventral depth) to length (as anteroposterior length of bone at glenoid takenperpendicular to scapular facet)' /  longer_than_deep deeper_than_long,
		261 'Coracoid, ventrolateral surface, fenestra' /  absent 'present (O''Connor 2009)',
		262 'Coracoid, procoracoid process' /  absent 'present (O''Connor 2009; Zhang and Zhou 2000)',
		263 'Coracoid, longitudinal bar of bone placed close to the medial margin' /  absent 'present (Modified from O''Connor 2009)',
		264 'Coracoid, lateral tubercle' /  absent 'present (Modified from Holtz 2000)',
		265 'Coracoid, sulcus housing the supracoracoid nerve foramen' /  absent 'present (Modified from O''Connor 2009)',
		266 'Coracoid, articular facet for the scapula' /  flat_or_slightly_concave 'convex (O''Connor 2009)',
		267 'Coracoid, posteroventral process' /  indistinct 'distinct (Modified from Holtz 2000; Senter 2010)',
		268 'Coracoid, lateral tubercle, longitudinal extent' /  'short (boss/tubercle) ' 'anterodistally elongate (ridge) (Modified from Novas 1997; Benson et al. 2010)',
		269 'Coracoid, scapulo-sternal axis, length' /  less_than more_than_three_times_the_sternal_width._,
		270 'Coracoid, laterodistal border, shape' /  straight_or_slightly_convex 'broadly convex (Modified from O''Connor 2009)',
		271 'Humerus, head, shape in proximal view' /  ellipsoidal 'rounded (Modified from Rauhut 2003; O''Connor 2009)',
		272 'Humerus, mid-shaft, mediolateral diameter' /  less 'subequal or more than mid-shaft diameter of the femur(Senter 2010)',
		273 'Humerus, proximoventral tuberosity, shape' /  proximodistally_short 'proximodistally elongate (Modifiedfrom Rauhut 2003)',
		274 'Humerus, proximoventral tuberosity, position' /  placed_distally 'proximally to the humeral head (Holtz 2000)',
		275 'Humerus, deltopectoral crest, proximodistal length' /  less_than 'more than 2/5 of the length of the humerus.(Modified from Gauthier 1986)',
		276 'Humerus, bicipital crest, ventral projection' /  absent 'prominent and anteriorly projected in ventral view (Modified from O''Connor 2009)',
		277 'Humerus, posterior surface, pneumotricipital fossa in proximal end' /  poorly_developed 'well developed (O''Connor 2009)',
		278 'Humerus, deltopectoral crest, maximus anteroposterior diameter' /  subequal_or_more 'less than mid-shaftanteroposterior diameter of the humerus. (Modified from Rauhut 2003; Wilson et al. 2003)',
		279 'Humerus, distal condyles, position' /  distally_placed 'anteriorly placed (O''Connor 2009)',
		280 'Humerus, distal condyles, number' /  two_distinct 'one single (Holtz 2000)',
		281 'Humerus, proximodistal length' /  subequal_or_more 'less than 3/5 of the length of the femur',
		282 'Humerus, distal condyles, shape' /  broadly_convex_or_hemispherical 'proximodistally depressed, flattened (Modified from Wilson et al. 2003)',
		283 'Humerus, distal epiphysis, mediolateral width' /  less_than 'more than 3/2 of mid-shaft humeral width',
		284 'Humerus, medial epicondyle, development' /  not_wider_than_the_humeral_distal_condyles 'hypertrophied,proximodistally expanded (Modified from Zanno 2010)',
		285 'Humerus, anterior surface, ''transverse groove'' placed proximally to the humeral bicipital tubercle, develepoment' /  absent 'present (Modified from O''Connor 2009)',
		286 'Ulna, bicipital insertion' /  slightly_developed_scar 'marked tubercle (Modified from O''Connor 2009)',
		287 'Ulna, olecranon process, proximodistal length' /  less 'more than 1/4 of the length of the ulnar shaft',
		288 'Ulna, radial facet, development' /  rounded_facet triangular_suture,
		289 'Radio-ulnar distal syndesmosys' /  absent 'present (Holtz 2000)',
		290 'Radius, mid-shaft width' /  'more than 3/5 ' 'less than 3/5 of the mid-shaft diameter of the ulna. (Modified fromSenter 2010)',
		291 'Radius, proximodistal length' /  more_than 'less than 3/5 of the proximodistal length of the humerus',
		292 'Manual phalanx P1-III, length' /  more_than 'less than 3/5 of the proximodistal length of manual phalanx P1-II ',
		293 'Pisiform, shape in dorsal view' /  small_and_discoidal 'large and subtriangular (Modified from O''Connor 2009)',
		294 Distal_carpals /  proximodistally_uncompressed_bones_with_distinct_articular_surfaces 'discoidals(proximodistally compressed) without distinct articular surfaces (Modified from Holtz 2000)',
		295 Distal_carpals_1_and_2 /  distinct 'fused into a single wide laterodistal carpal capping both mcs I and II (Modified from Rauhut 2003)',
		296 'Mc II, proximodistal length' /  less 'more than 2 times the mediolateral width of its distal articular surface.Ordered. (Modified from Rauhut 2003)',
		297 'Mc I, shape in proximal view' /  broad_trapezoid_with_rounded_medial_side 'narrow triangular, with sharpdorsomedial edge (Modified from Rauhut and Xu 2005)',
		298 Distal_carpal_5 /  present absent_or_unossified,
		299 'Mc I, proximal surface, medial half contacting the distal carpals' /  present 'absent (O''Connor 2009)',
		300 'Mc I, lateral surface, extent of the articulation for Mc II' /  proximally_reduced_to_the_proximal_third_of_the_bone 'distally expanded over the proximal third of the bone (Modified from Rauhut 2003)',
		301 'Mc I, proximodistal length' /  more 'less than 3/5 of the length of Mc II',
		302 'Mc I, minimal mediolateral diameter' /  more_than 'less than  of the proximodistal diameter of the same mc.(Modified from Rauhut 2003)',
		303 'Mc I, laterodistal condyle' /  subequal_in_proximodistal_extension 'proximodistally more elongate than thelateromedial condyle. (Rauhut 2003)',
		304 'Mcs, distal end, extensor pits' /  poorly_developed 'deep and well developed (Rauhut 2003)',
		305 'Manual phalanx P1-I, lateral surface, proximodorsal process, development' /  poorly_developed 'pronounced (Modified from Sereno 1999)',
		306 'Manual phalanx P1-I, ventrodistal (flexor) fossa' /  absent_or_shallow 'present and deep (Sereno 1999)',
		307 'Manual phalanx P1-I, mediolateral diameter of mid-shaft relative to mid-shaft diameter of the radius' /  more_than 'less than 1/2. (Modified from Senter 2010)',
		308 'Manual phalanx P1-I, proximodistal length' /  'no more than 3/2 ' 'more than 3/2 of Mc I length',
		309 'Manual ungual I, proximodistal length' /  less_than 'more than manual phalanx P1-I length. The proximodistal length of the unguals is defined as the length of the segment connecting the proximodorsal border and the distal tip, in lateral view',
		310 'Mc II, medial side in dorsal/ventral view' /  mediolaterally_expanded_proximally 'mediolaterally unexpandedproximally (Rauhut 2003)',
		311 'Mc II and distal carpals, relationships in adult' /  unfused 'fused, suture obliterated ',
		312 'Manual digit I (P1-I + P2-I), proximodistal length relative to manual digit II (P1-II + P2-II + P3-II)' /  longer shorter,
		313 'Manual phalanx P1-I, proximodistal length' /  less_than_5_times 'more than 5 times the mediolateral width atmidshaft of the same phalanx. (Senter 2010)',
		314 'Manual digit II (P1-II + P2-II + P3-II), proximodistal length' /  less_than 'more than 4/5 of proximodistallength of the humerus',
		315 'Manual phalanx P1-II, lateral shelf' /  absent 'present (Modified from Senter 2010; O''Connor 2009)',
		316 'Manual phalanx P2-II, proximodistally length' /  subequal_or_shorter_than 'longer than manual phalanx P1-II',
		317 'Manual ungual II, proximodistal length' /  less 'longer than 3/5 of manual phalanx P2-II',
		318 'Mc II-III, proximal end, Intermetacarpal suture' /  open fused,
		319 'Mc IV, shape in dorsal/ventral view' /  mediolaterally_expanded_proximally mediolaterally_unexpandedproximally,
		320 'Mc III, shape in proximal view' /  quadrangular 'subtriangular, wider ventrally than dorsally (Modified fromRauhut 2003)',
		321 'Mc III, proximal end, mediolateral diameter compared to mid-shaft diameter' /  wider 'subequal (Modifiedfrom Holtz et al. 2004)',
		322 'Mc III, mediolateral width of mid-shaft' /  more_than 'less than 3/5 of mc II mid-shaft width (Modified fromHoltz 2000)',
		323 'Mc IV, mediolateral width of mid-shaft of Mc' /  'more than 1/2 ' 'subequal or less than 1/2 of mid-shaftdiameter of Mc II. (Modified from Holtz et al. 2004)',
		324 'Mc III, proximodistal length' /  more_than 'less than 3/4 of Mc II',
		325 'Manual phalanx P2-III, proximodistal length' /  more 'less than 1/2 of manual phalanx P1-III',
		326 'Manual ungual III, proximodistal length' /  'longer than 3/4 ' 'less than 3/4 of manual ungual II',
		327 'Manual phalanx P2-III, proximoventral heel' /  absent present,
		328 'Manual phalanx P3-III, proximodistal length' /  subequal_to_or_less_than 'longer than the sum of thepreceding phalanges. (Modified from Holtz 2000)',
		329 'Mc IV, proximodistal length' /  more_than 'less than  of Mc II length. (Modified from Holtz et al. 2004)',
		330 'Manual digit IV, phalanges' /  present absentInapplicable_in_taxa_lacking_Mc_IV._,
		331 Mc_V /  present absent_or_unossified,
		332 'Manual unguals II and III, transversely expanded proximodorsal lip distinct from rest of dorsal margin' /  absent 'present (Modified from Senter 2010)',
		333 'Manual unguals, flexor tubercles, dorsoventral diameter' /  less 'more than 1/3 the depth of the proximalarticular surface. (Rauhut 2003)',
		334 'Manual unguals II-III, shape in lateral view' /  straight_or_slightly_curved_ventrally distinctly_curved_ventrally._,
		335 Sternal_plates /  unfused fused,
		336 'Sternum, anterior margin of the paired sterna, shape in ventral/dorsal view' /  concave_to_straight 'distinctlyconvex (Modified from O''Connor 2009)',
		337 'Sternum, articular facet for coracoid (conditions may be determined by the articular facet on coracoid in taxawithout ossified sternum), position' /  anterolateral_or_more_lateral_than_anterior 'almost anterior (Senter 2010)',
		338 'Sternum, posterolateral processes' /  absent present,
		339 'Sternum, paired posteromedial processes, development' /  indistinct 'distinctly elongate The lateral marginof the posterior sternal fenestrae - when present (Char. # 903) - is considered formed by the posteromedial process',
		340 'Sternum, posteromedian process in taxa with posteriorly acuminate sternum, proximodistal length' /  no_more_than 'more than 3/2 of its proximal mediolateral width ',
		341 'Clavicles, interclavicular angle' /  more_than 'less than 70°. (Modified from O''Connor 2009)',
		342 'Clavicles, fusion (furcula)' /  absent present,
		343 Third_sacral_vertebra /  absent present,
		344 'Sacrum, ribs, central articulation, anteroposterior extent' /  on_a_single_centrum 'on two centra (Nesbitt 2011; modified from Brusatte et al. 2010)',
		345 'Sacral vertebrae, posterior central keel' /  absent 'present (Modified from Holtz 2000; Senter 2010)',
		346 'Sacral centra, mediolateral width of the middle (primordial) sacral vertebrae relative to the width of the remainingsacral centra' /  not_wider 'wider (Modified from Holtz 2000; Wilson et al. 2003)',
		347 'Sacral vertebrae, pleurocoels' /  absent present,
		348 'Sacral ribs, lateral surface' /  slender 'dorsoventrally hypertrophied, covering almost the entire medial surface ofthe iliac blades (Modified from Rauhut 2003)',
		349 'Sacral vertebrae, posteriormost transverse processes, shape and inclination' /  short_and_laterally_directed 'elongate and postero-laterally directed, with their distal extent placed posteriorly to the posterior plane of their centrum',
		350 Sacral_neural_spines /  unfused 'fused into a lamina (Holtz 2000)',
		351 'Caudal vertebrae, median and distal centra, mediolateral width of the distal articular surface' /  less_than 'more than 3/2 of the dorsoventral diameter of the same articular surface. (Modified from Rauhut and Xu 2005)',
		352 'Caudal vertebrae, number' /  more_than 'no more than 27. (Modified from Holtz 2000; O''Connor 2009)',
		353 'Caudal vertebrae, middle neural spines' /  present 'absent (Modified from Holtz 2000)',
		354 'Caudal vertebrae, chevrons, middle elements, anteroventral process' /  'absent ("L-shaped" chevron) ' 'present ("T-shaped" chevron) (Modified from Holtz 2000)',
		355 'Caudal vertebrae, chevrons, middle elements, anteroposterior length' /  less 'more than 3/2 centrum length.(Modified from Holtz 2000; Zhou and Zhang 2002)',
		356 'Caudal vertebrae, ribs, number' /  more_than 'no more than 11. (Modified from Holtz 2000)',
		357 'Caudal ribs, shape of the anterodistal margin in dorsal/ventral view' /  unenxpanded 'anteriorly expanded (Modified from Carrano and Sampson 2008)',
		358 'Caudal vertebrae, anterior neural arches, ventral rib laminae' /  absent present,
		359 'Caudal vertebrae, anterior neural arches, hyposphene' /  absent present,
		360 'Caudal vertebrae, anterior centra, shape' /  cilindrical 'box-like (Rauhut 2003)',
		361 'Caudal vertebrae, distal neural arches, longitudinal groove on the dorsal surface' /  absent 'present (Modifiedfrom Senter 2010)',
		362 'Caudal vertebrae, anterior centra, longitudinal groove on the ventral surface' /  absent 'present (Holtz 2000; Rauhut 2003)',
		363 'Caudal vertebrae, median centra, proximodistal length' /  less_than 'longer than 3/2 of the length of theproximal posterior centra. (Modified from Holtz 2000)',
		364 'Caudal vertebrae, anterior centra, morphology' /  'amphyplatan/amphycoelous ' distinctly_procoelous,
		365 'Caudal vertebrae, anterior centra, shape of the ventral surface' /  'flattened or slightly convex medio-laterally ' 'strongly constricted medio-laterally or keeled (Modified from Rauhut 2003)',
		366 'Caudal vertebrae, median prezygapophyses, anteroposterior overlap on preceding vertebra' /  less_than 'morethan centrum length. (Modified from Holtz 2000)',
		367 'Caudal vertebrae, anterior and middle neural spines, shape of the anterodorsal margin in lateral view' /  straight 'concave (Modified from Rauhut 2003)',
		368 'Caudal vertebrae, median neural spines, shape in lateral view' /  taller_than_long longer_than_tall,
		369 'Caudal vertebrae, accessory neural spine (or spur) placed on anterior end of neural arch' /  absent 'present anddistinct (Modified from Rauhut 2003)',
		370 'Caudal vertebrae, posteriormost centra, fusion (pygostyle)' /  absent present,
		371 'Caudal vertebrae, length of the tail' /  'longer than 5/2 of the length of the femur ' 'less than 5/2 of the proximo-distal length of the femur ',
		372 'Caudal vertebrae, centra, pleurocoels' /  absent 'present (Holtz 2000; Maryanska et al. 2002)',
		373 'Caudal vertebrae, transition point in tail (transition between the morphologies of the anterior and posterior regionsof the tail)' /  gradual 'localised in a restriced portion of the tail (Modified from Gauthier 1986)',
		374 'Caudal vertebrae, proximal and median ribs, inclination in anterior/posterior view' /  'laterally directed or slightlydorso-laterally directed ' 'strongly dorso-laterally directed (Canale et al. 2008)',
		375 'Caudal vertebrae, posterior chevrons, distal forking' /  absent 'present (Modified from Senter 2010)',
		376 'Ilium, ischial articulation in adult' /  unossified 'ossified (Modified from Tykoski 2005)',
		377 'Ilium, preacetabular process, anteriormost extent' /  placed_posteriorly placed_anteriorly_to_the_anteriormostextent_of_the_pubic_peduncle_of_the_ilium._,
		378 'Ilium, antero-posterior length' /  'less than 3/5 ' 'longer than 3/5 of the proximodistal length of the femur',
		379 'Ilium, acetabulum, shape of the ventral margin in lateral view' /  straight_or_convex 'concave (Modified fromGauthier 1986)',
		380 'Ilium, supracetabular shelf covering the anterodorsal margin of the acetabulum' /  absent 'present (Modifiedfrom Tykoski 2005)',
		381 'Ilium, lateral horizontal supracetabular crest, development' /  slightly_developed_dorsal_lip_of_the_acetabulum 'prominent (Modified from Holtz 2000)',
		382 'Ilium, lateral vertical crest dorsal to the acetabulum' /  absent 'present (Rauhut 2003)',
		383 'Ilium, supracetabular crest, posteriormost extent' /  placed_anteriorly dorsally_to_the_ischial_peduncle_of_theilium._,
		384 'Ilium, dorsal margin, shape in lateral view' /  straight_to_convex 'concave at mid-length (Modified fromHoltz 2000; Carrano and Sampson 2008)',
		385 'Ilium, preacetabular process, ventralmost extent' /  dorsal_to at_the_same_level_of_the_iliopubic_facet._,
		386 'Ilium, postacetabular process, lateral surface' /  less more_than_half_supracetabular_surface._,
		387 'Ilium, preacetabular process, anterodorsal concavity in lateral view' /  absent 'present (Modified fromRauhut 2003)',
		388 'Ilium, pubic peduncle, shape in lateral view' /  straight_to_convex 'concave, with an anterior lip at its ventralmargin (Modified from Rauhut 2003)',
		389 'Ilium, pubic peduncle, distal surface' /  single 'double, with a pronounced kink between the anterior surfacefacing almost entirely anteriorly and the posterior surface facing ventrally (Modified from Carrano and Sampson 2008; Rauhut 2003)',
		390 'Ilium, pubic peduncle, anteroposterior diameter' /  less_than subequal_to_or_more_than_the_anteroposteriordiameter_of_the_acetabulum._,
		391 'Ilium, ischial facet, anteroposterior diameter relative to the anteroposterior length of the pubic facet' /  subequal_tolonger shorter,
		392 'Ilium, border formed by the anterior margin of the pubic peduncle and the posteroventral margin of thepreacetabular process, shape in lateral view' /  'wide concavity, describing an arch broader than 35° ' 'anteroventrallyoriented cleft, describing an arch narrower than 35° ',
		393 'Ilium, pubic peduncle, orientation in lateral view (when the ilium is oriented with its anteroposterior axishorizontal)' /  anteroventrally_directed posteriorly_directed,
		394 'Ilium, pubic peduncle, dorsoventral depth' /  subequal_or_less_than deeper_than_the_dorsoventral_depth_of_theischial_peduncle._,
		395 'Ilium, processus supratrochantericus placed along the dorsal margin, at the level of the ischial peduncle' /  absent 'present (Novas 2001; Norell et al. 2001; Calvo et al. 2004)',
		396 'Ilium, pubic peduncle, distal surface, anteroposterior length' /  less_than 'more than 2 times its mediolateralwidth. (Modified from Rauhut 2003). The same condition may be inferred from the proximal surface of the iliacpeduncle of the pubis in specimen lacking the pubic peduncle of the ilium',
		397 'Ilium, postacetabular process, dorsal margin, orientation in lateral view when the sacral column is horizontal' /  'subhorizontal, distinct from posterior margin ' 'posteroventrally directed, confluent with posterior margin (Modified from Carrano et al., 2002; Makovicky et al., 2005)',
		398 'Ilium, preacetabular process, anteroposterior extent' /  not_longer 'longer than the postacetabular process. (Modified from Holtz 2000). The posteriormost extent of the preacetabular blade is defined at the level of the anterodorsal the anteriormost extent of the postacetabular blade is defined atthe level of the posterodorsal margin of the ischial peduncle of the ilium.margin of the pubic peduncle of the ilium ',
		399 'Ilium, preacetabular processes, orientation in dorsal view' /  subparallel 'anteromedially directed, contacting theneural spines of the anterior sacrals (Modified from Holtz 2000; Zanno 2010)',
		400 'Ilium, postacetabular process, anteroposterior length' /  less_than more_than_its_proximal_dorsoventral_height._,
		401 'Ilium, postacetabular process, ventral margin, orientation in lateral view' /  posterodorsally_to_subhorizontally posteroventrally_directed._,
		402 'Ilium, postacetabular process, shape in dorsal view' /  posteriorly_directed 'posterolaterally directed (Senter 2010)',
		403 'Ilium, postacetabular process, fossa for the origin of the M. caudifemoralis brevis' /  very_reduced_anteroposteriorly 'prominent, anteroposteriorly elongate (Modified from Langer and Benton 2006)',
		404 'Ilium, preacetabular process, fossa on the lateroventral margin' /  'very shallow, indistinguible from the rest of theblade ' 'present as a marked concavity between the anterior margin of the pubic peduncle of the ilium and the ventralmargin of the preacetabular blade (Modified from Holtz 2000)',
		405 'Ilium, postacetabular process, medioventral shelf, anterior half, lateral esposition' /  absent 'present (Modified from Carrano et al. 2002)',
		406 'Pubis, proximoanterior margin, shape in lateral view' /  'straight, absence of marked anterior espansion of the iliacpeduncle relative to the shaft ' 'markedly convex proximally, iliac peduncle expanded anteriorly ',
		407 'Pubis, shaft, shape in lateral view' /  straight_to_anteriorly_concave 'posteriorly concave (Holtz 2000)',
		408 'Pubis, anteroposterior diameter at mid-shaft' /  'more than 1/5 ' 'less than 1/5 of the proximodistal length of thepubis',
		409 'Pubis, distal foot, posterior process' /  absent 'present (Modified from Holtz 2000)',
		410 'Pubis, distal surface, shape in distal view' /  'subtriangular, anteriorly broader ' 'quadrangular, with subparallellateral margins (Modified from Rauhut; 2003)',
		411 'Pubis, distal foot, anterior process' /  absent 'present (Modified from Holtz 2000)',
		412 'Pubis, ischial peduncle, obturator perforation' /  present_as_foramen_or_notch 'solid bone with no distictperforation (Modified from Holtz 2000)',
		413 'Pubis, ischial peduncle, obturator perforations, number' /  zero_or_one 'two (Modified from Rowe andGauthier 1990). (Tykoski 2005)',
		414 'Pubis, medial contact between hemipubes, proximodistal extent' /  extended_for_more_than 'for less than 1/3of the proximodistal length of pubis. (Holtz 2000; O''Connor 2009)',
		415 'Pubis, distal contact between the hemipubic bones (pubic symphysis) in anterior view' /  present absent,
		416 'Pubis, pubic apron, median perforation' /  absent 'present as a fenestra (Modified from Holtz 2000; Rauhut 2003; Makovicky et al. 2005)',
		417 'Pubis, angle between the proximodistal axis of the proximal half and the anterior direction of the anteroposterioraxis of the sacral column' /  less_than 'more than 120°. (Modified from Holtz 2000; O''Connor 2009)',
		418 'Pubis, supplementary ischial contact placed distally to the acetabular region' /  absent present,
		419 'Ischium, anteroposterior diameter at mid-shaft' /  'more than 1/5 ' 'less than 1/5 of the proximodistal length ofthe ischium',
		420 'Ischium, shape in lateral/medial view' /  straight 'posterodorsally concave at the level of the obturator process. (Modified from Senter 2010)',
		421 'Ischium, proximodistal length' /  subequal_to_or_more_than 'less than 3/5 of the proximodistal length of thepubis. (Modified from Holtz 2000)',
		422 'Ischium, proximodorsal process (dorsal process placed close to iliac peduncle)' /  absent 'present (Modifiedfrom Forster et al. 1998)',
		423 'Ischium, mediodorsal process placed at mid-shaft and distinct from ischial distal tip' /  absent 'present (Modified from Forster et al. 1998; Currie and Zhao 1993a)',
		424 'Ischium, scar on the proximolateral surface' /  slightly_developed 'prominent, crescentic (Holtz 2000)',
		425 'Ischium, distal half, cross section' /  'laminar, strongly mediolaterally compressed ' 'robust, rod-like ',
		426 'Ischium, obturator process/lamina, distal margin, cleft/concavity' /  absent 'present (Rauhut 2003)',
		427 'Ischium, distal expansion of shaft (ischial foot)' /  absent 'present (Modified from Holtz 1994)',
		428 'Ischium, distal symphysis' /  present absent_or_unossified,
		429 'Femur, shape in lateral/medial view' /  straight_or_slightly_sygmoidal 'strongly bowed, posteriorly concave alongthe entire length ',
		430 'Femur, head, distinction from shaft (neck)' /  absent 'present (Modified from Holtz 2000; Rauhut 2003)',
		431 'Femur, head and neck, proximodistal axis in proximal view, inclination relative to mediolateral axis of distal end' /  'anteromedially directed (angle of more than 30°) ' 'slightly anteromedially to medially directed (angle less than 30°). (Modified from Carrano and Sampson 2008; Rauhut 2003)',
		432 'Femur, head and neck, proximodistal axis, inclination relative to shaft main axis, angle in anterior/posterior view' /  no_more_than 'more than 90°. (Holtz 2000)',
		433 'Femur, accessory trochanter' /  absent 'present as a anterodistal process of the anterior trochanter (Sereno 1999)',
		434 'Femur, anterior trochanter, presence' /  absent present,
		435 'Femur, trochanteric shelf, development' /  poorly_developed_anterolateral_crest 'prominent, shelf-like (Modified from Tykoski 2005)',
		436 'Femur, ''posterior'' trochanter' /  absent 'present as a posterolateral mound-like eminence (Hutchinson 2002)',
		437 'Femur, fourth trochanter, shape' /  'low rugosity/scar ' 'sharp flange (Modified from Sereno 1999; Langer andBenton 2006)',
		438 'Femur, distal end, medial condyle, shape' /  distally_flattened 'distally rounded (Rauhut 2003)',
		439 'Femur, distal end, anterior margin in distal view' /  flat_to_convex 'concave (Modified from Currie andCarpenter 2000; Holtz 2000)',
		440 'Femur, distal end, anterior intercondylar sulcus, depth' /  broad_and_shallow deep_and_narrow,
		441 'Femur, medial condyle, anteroposterior diameter in distal view' /  less_than subequal_or_more_than_themediolateral_diameter_of_the_distal_articular_surface_of_the_femur._,
		442 'Femur, greater trochanter, shape in lateral and proximal views' /  'anteroposteriorly narrower than the femoral head,widens towards the femoral head ' 'anteroposteriorly expanded in lateral view, broader than the femoral head (Modified from Rauhut 2003)',
		443 'Femur, posterodistal fossa (flexor fossa), development in posterior view' /  posteriorly_opened_and_wider_than_halfthe_mediolateral_diameter_of_the_tibial_condyle_of_the_femur 'narrower than half the mediolateral diameter of thetibial condyle of the femur or closed off posterodistally by contact between the distal condyles (Senter 2010)',
		444 'Femur, posteromedial margin, elliptical scar for the inserton of the M. caudifemoralis longus' /  slightly_developed 'marked (Modified from Brusatte et al. 2010)',
		445 'Femur, posterodistal fossa in distal view, cruciate ligament' /  unossified 'ossified (Currie and Carpenter 2000)',
		446 'Femur, anterior trochanter, shape in lateral view' /  'cone-like to finger-like ' 'flange-like ',
		447 'Tibia, proximal end, elongation in lateral/medial view' /  no_more more_than_twice_the_minimalanteroposterior_diameter_of_the_shaft._,
		448 'Fibula, proximomedial surface, shape' /  flat_or_slightly_concave 'deeply concave (Modified from Rauhut 2003)',
		449 'Tibia, fibular condyle, posteriormost estent in proximal view' /  anteriorly_to at_the_same_level_of__the_posterior_margin_of_the_medial_condyle._,
		450 'Fibula, insertion of the M. iliofibularis, position' /  on_the_anterolateral_margin 'on the posterolateral margin (Modified from O''Connor 2009)',
		451 'Tibia, fibular condyle in proximal view, anterior process' /  absent 'present (Brusatte et al. 2010)',
		452 'Tibia, fibular crest' /  absent present,
		453 'Tibia, fibular crest, position' /  in_the_proximal_third extended_more_distally,
		454 'Tibia, distal end, posterolateral process, calcaneal facet/contact' /  absent 'present (Modified from Sereno 1999; Holtz 2000)',
		455 'Tibia, distal end, mediolateral diameter' /  subequal_or_less 'more than the anteroposterior diameter.(Modified from Rauhut 2003)',
		456 'Tibia, medial cnemial crest' /  absent 'present (Modified from Senter 2010)',
		457 'Tibia, distal end, fossa/slot for the astragalar ascending process' /  absent 'present (Modified from Rauhut 2003)',
		458 'Fibula, distal end, contact with proximal tarsals' /  present absent,
		459 'Fibula, shaft, width along the proximodistal axis' /  'gradually narrowing from the proximal end to mid-shaft ' 'abruptly narrowing below the insertion of M. iliofibularis (Rauhut 2003)',
		460 'Tibia, proximal end, shape' /  quadrangular rounded,
		461 'Tibia, distal end, anteroposterior length of medial margin' /  subequal_to 'longer than the anteroposteriorlength of the lateral margin. (Langer and Benton 2006)',
		462 'Astragalus, anterior surface proximal to condyles, transversal groove' /  absent 'present (Holtz 2000)',
		463 'Astragalus, posteromedial process (and corresponding fossa on the posterodistal margin of the tibia)' /  absent present,
		464 'Calcaneum, posteroventral process (and corresponding process on astragalus) placed distal to tibial end' /  present absent,
		465 'Astragalus, distal condyles, position' /  completely_distally_or_slighly_anterodistally_placed 'mostly anterodistallyplaced (Modified from Holtz 2000)',
		466 'Tibia, proximal end, posterior cleft between the proximal condyles, development' /  indistinct 'deep (Rauhut 2003)',
		467 'Fibula, relationships with the astragalar-tibial complex in adult' /  unfused_or_loosely_appressed tightlyappressed_or_fused,
		468 'Astragalus, ascending process, mediolateral diameter of the base' /  no_more_than 'more than 1/2 ofmediolateral diameter of the astragalar body. (Modified from Rauhut 2003)',
		469 'Astragalus, ascending process, proximodistal diameter' /  less_than 'more than the mediolateral diameter ofthe astragalar body. Ordered. (Modified from Rauhut 2003)',
		470 'Astragalus, base of ascending process, anterior platform' /  absent 'present (Langer and Benton 2006)',
		471 'Calcaneum, posterolateral process' /  present 'absent (Novas 1989)',
		472 'Calcaneum, proximal surface, shape in lateral/medial view' /  convex 'concave (Modified from Langer andBenton 2006)',
		473 'Calcaneum, mediolateral diameter' /  'more than 1/3 ' 'less than 1/3 of the mediolateral diameter of theastragalus',
		474 'Distal tarsal 4, lateral projection' /  absent present,
		475 'Distal tarsals, relationships with the proximal end of mts' /  unfused fused,
		476 'Mts II-IV, shafts, proximal half, relationships' /  unfused 'fused (O''Connor 2009)',
		477 'Mt I, proximodistal length' /  'more than 2/5 ' 'less than 2/5 of the proximodistal length of Mt II',
		478 'Mt III, proximodistal length' /  less 'more than 1/2 of tibial length',
		479 'Mt II, mid-shaft mediolateral diameter' /  subequal_to_or_more_than 'less than 2/3 of the mediolateral diameterof Mt III at mid-length',
		480 'Mt II, proximoanterior tubercle' /  absent 'present (O''Connor 2009)',
		481 'Mt II, distal articular surface, shape' /  flat_or_sligtly_concave 'markedly concave, with distinct extensor groove. (Senter 2010)',
		482 'Mt III, shaft, distal half, posterior margin, shape' /  broad_to_rounded 'mediolaterally constricted/sharp (Holtz 2000)',
		483 'Mt III, shaft, proximal half, mediolateral compression relative to mid-shaft width' /  absent 'present (Holtz 1995)',
		484 'Mt III, proximal surface, anteroposterior diameter' /  'no more than 5/4 ' 'more than 5/4 of the anteroposteriordiameter of the proximal surface of Mt II',
		485 'Mt III, proximal surface, development' /  subequal_to_or_more_than less_than_those_of_the_proximal_surfaces_of_both_mts_II_and_IV._,
		486 'Mt III, proximal surface, anterior margin, position relative to the anterior margins of the proximal surfaces of bothmts II and IV' /  at_the_same_level 'more posteriorly/plantarly (Modified from O''Connor 2009; Holtz 2000)',
		487 'Mt III, distal articular surface, shape' /  flat_or_slightly_concave 'markedly concave, with distinct extensor groove. (Senter 2010)',
		488 'Mt III, distal end, mediolateral diameter' /  subequal_to_or_more_than 'less than the mediolateral diameter ofthe distal end of Mt II. (O''Connor 2009)',
		489 'Mt II, shaft excluding distal fourth, shape in anterior/posterior view' /  'sygmoidal, mediodistally concave ' straight,
		490 'Mt IV, shape in anterior/posterior view' /  'sygmoidal, laterodistally concave ' straight,
		491 'Mt IV, proximal end, medial margin, shape' /  flat_to_convex concave,
		492 'Mt IV, mid-shaft, mediolateral diameter' /  less_than 'more than half of tarsometatarsus mid-shaft width.(Modified from Senter 2010)',
		493 'Mt IV, proximal end in anterior/posterior view, lateral projection clearly distinct from shaft margin' /  present 'absent (Modified from Senter 2010)',
		494 'Pedal digit IV, length' /  longer_than subequal_to_or_less_than_pedal_digit_II._,
		495 'Mt IV, distal end, mediolateral diameter' /  subequal_to_or_more_than 'less than 3/5 of the mediolateraldiameter of the distal end of Mt III. (Modified from Wilson et al. 2003)',
		496 'Mt IV, lateroposterior margin, longitudinal crest' /  absent 'present (Senter 2010)',
		497 'Mt V, proximodistal length' /  more_than 'less than 2/5 of the proximodistal length of Mt III',
		498 'Mt I, position' /  placed_medially placed_mediopalmarly_or_fully_palmarly_to_Mt_II._,
		499 'Pedal phalanx P1-I, proximodistal length' /  'more than 3/4 ' 'no more than 3/4 of the proximodistal length ofpedal phalanx P1-III. (Modified from Sereno 1999)',
		500 'Mt I, proximal end, position' /  at_the_same_level distally_to_the_proximal_end_of_Mt_II._,
		501 'Pedal phalanx P1-II, proximodistal length' /  no_more_than_3_times 'longer than 3 times the proximodistallength of its distal trochlear eminence. (Senter 2010)',
		502 'Pedal phalanx P2-II, proximodistal length' /  more_than_2_times 'no more than 2 times the proximodistallength of its distal trochlear eminence. (Senter 2010)',
		503 'Pedal digit III, penultimate phalanx, proximodistal length' /  shorter subequal_or_longer_than_the_precedingphalanx._,
		504 'Pedal phalanx P2-II, proximoventral process' /  absent 'present (Modified from Makovicky et al. 2005)',
		505 'Pedal ungual II, overall size' /  comparable_to much_larger_than_pedal_unguals_III_and_IV._,
		506 'Pedal phalanx P1-IV, proximodistal length' /  subequal_to_or_more_than 'less than the proximodistal length ofpedal phalanx P1-II. (Senter 2010)',
		507 'Pedal digit V, phalanges' /  present absent_or_unossified,
		508 'Pedal unguals II-IV, lateral vascular grooves, shape' /  'simple, unforked ' 'proximally forked, producing a pair ofdistally converging furrows (Modified from Carrano and Sampson 2008)',
		509 'Filamentous tegumentary structures, pattern' /  all_simple simple_and_branched,
		510 Filamentous_tegumentary_structures /  absent 'present (Sereno 1999)',
		511 'Remiges (forelimb feathers with rachis and barbs)' /  absent 'present (Sereno 1999)',
		512 Alular_feathers /  absent 'present (O''Connor 2009)',
		513 'Rectrices (tail feathers with rachis and barbs)' /  absent 'present (Sereno 1999)',
		514 'Pes, filamentous feathers' /  absent present,
		515 Tibial_pennaceous_feathers /  absent present,
		516 'Tegumentary structures in forelimb, proximodistal length' /  less_than more_than_the_proximodistal_length_ofthe_ulna._,
		517 'Ischium, shaft, extension distal to obturator process' /  present absent,
		518 'Manual unguals, flexor tubercles, position of proximal margin' /  close_to 'distal to the ventral margin of theproximal surface of the ungual. (Sereno 1999)',
		519 'Frontals, paired bones, posteromedial margin, shape in dorsal/ventral view' /  straight_or_posteriorly_convex 'notched and markedly concave at mid-length ',
		520 'Cervical vertebrae, carotid processes (pair of processes on the ventral surface of the centrum that bound thecarotid fossa on either side, arising at the junctions of the parapophyses with the centrum)' /  absent 'present (Senter 2010)',
		521 'Pubis, ischial peduncle, dorsoventral diameter of the distal articulation' /  subequal_to_or_more_than 'less than 3/2 of the minimal anteroposterior diameter of the pubic shaft',
		522 'Skull, anterior bones (premaxilla, maxilla and dentary), medial surface, texture' /  smooth 'skulptured andfurrowed (Carrano and Sampson 2008)',
		523 'Manual phalanx P1-I, proximoventral margin, paired flexor processes' /  absent 'present (Sereno 1999)',
		524 'Jugal, suborbital process, dorsoventral depth' /  significantly_more_than_its_mediolateral_width 'dorsoventrallycompressed, slender and rod-like (Senter 2010)',
		525 'Postorbital, anterodorsal process, position' /  in_line_with_the_posterior_process 'strongly upturned, both processesdescribe a concave postorbital border of the supratemporal fossa (Senter 2010)',
		526 'Articular, pendant medial process' /  absent 'present (Sereno 1999)',
		527 'Mt III, proximal end, posterior border, width relative to anterior margin width' /  much_wider comparable_orreduced,
		528 'Nasals, posterior end, minimal mediolateral diameter' /  subequal_to_or_more_than 'less than the mediolateral diameter of the anterior half of the nasal. (Modified from Holtz et al. 2004).; the mediolateraldiameter of the anterior half of the nasal. (Modified from Holtz et al. 2004)',
		529 'Pubis, foot, proximodistal diameter' /  less_than 'more than 1/4 of the proximodistal length of the pubis',
		530 'Astragalus, ascending process, fibular articular facet' /  absent present,
		531 'Mc II, mediolateral diameter at mid-shaft' /  more_than 'less than 2/3 of the mediolateral diameter mid-shaftod Mc I',
		532 'Maxilla, maxillary fenestra, dorsal margin, position' /  'at mid-height ' 'in the anterodorsal corner of theantorbital fossa. (Senter 2010)',
		533 'Lacrimal, posterodorsal corner, dorsal margin, horn' /  absent present,
		534 'Basisphenoid, internal pneumatic recesses, development' /  poorly_developed 'extensive, well developed (Senter 2010)',
		535 'Basioccipital, subcondylar recess' /  absent present,
		536 'Maxilla, lateral surface, neurovascular foramina' /  present absent,
		537 'Skull, dorsoventral diameter of the snout at the level of the posterior margin of the external naris' /  more_than 'less than 2/5 of the dorsoventral diameter of the orbit',
		538 'Supraoccipital, posterodorsal margin, posteriormost extent' /  anteriorly_to_or_at_the_same_level_of 'posteriorly to the foramen magnum. (Wilson et al. 2003)',
		539 'Humerus, shape in lateral/medial view' /  straight 'sigmoid, with the proximal surface inflected posteriorly (Modified from Holtz 2000; Rauhut 2003; Carrano et al. 2011)',
		540 'Tibia, distal end, posteromedial crest' /  absent 'present (Langer and Benton 2006)',
		541 'Caudal vertebrae, anterior chevrons, length relative the anteroposterior length of the proximal posterior centra' /  less_than 'more than 4 times. (Modified from Senter 2011)',
		542 'Ischium, obturator process, elongation in lateral/medial view' /  more_elongate_proximodistally_thananteroposteriorly 'more elongate anteroposteriorly than proximodistally (Makovichy et al. 2005)',
		543 'Caudal vertebrae, pygostyle, length' /  no_more_than 'more than 6 times the average length of the caudalmostfree caudal vertebrae. (Modified from O''Connor 2009)',
		544 'Ischium, obturator process, distalmost extent' /  in_the_distal_half 'in the proximal half of the ischium.(Langer and Benton 2006)',
		545 'Mt II, trochlea, distal end, position relative to Mt III when articulated' /  at_the_level_of more_proximal_than_the_trochlea_of_Mt_III._,
		546 'Nasal, posterolateral process' /  absent 'present (Wilson et al. 2003; Brusatte et al. 2010)',
		547 'Mc II, proximodistal length' /  no_more_than 'more than 1/3 of the proximodistal length of the humerus',
		548 'Pedal ungual I, size relative to pedal unguals III or IV' /  smaller subequal_or_largerPedal_ungual_II_isexcluded_from_these_character_conditions_to_avoid_redundancy_with_other_character_statements._,
		549 'Jugal, contribution to the antorbital fossa, shape in lateral view' /  fossa_absent_or_poorly_developed 'half-crescentic with a distinct posterior rim (Rauhut 2003)',
		550 'Manual ungual II, size compared to manual ungual I' /  not_larger larger,
		551 'Dentary, anterodorsal corner, angle between the anterior and the dorsal margins in lateral view' /  more_than 'lessthan 65°. (Modified from Senter 2010)',
		552 'Ischium, obturator incisure (foramen or notch), proximodistal diameter' /  less_than more_than_theanteroposterior_diameter_of_the_acetabular_margin_of_the_ischium._,
		553 'Maxilla, interfenestral bar (between the antorbital and the maxillary fenestrae), internal cavitation' /  absent present,
		554 'Supratemporal fossa, angle between the anteroposterior axis and the anteroposterior axis of skull' /  'subparallel(angle < 15°) ' 'rostroventrally inclined (angle > 15°) (Modified from Coria and Currie 2002)',
		555 'Cervical vertebrae, centra, anterior surface, shape in anterior view' /  'elliptical or subcircular, dorsally convex ' 'kidney-shaped, dorsally concave (Modified from Holtz 2000; Rauhut 2003)',
		556 'Fibula, insertion of the M. ileofibularis, shape' /  simple_process 'transversely paired processes (Holtz et al. 2004)',
		557 'Cervical vertebrae, posterior centra, parapophyses, position' /  proximal_to_the_anterior_margin_of_the_lateral_surface 'proximally to the mid-point of the anteroposterior axis of the lateral surface (O''Connor 2009)',
		558 'Ulna, olecranon, shape in proximal view' /  mediolaterally_broad_and_anteroposteriorly_low 'mediolaterallycompressed and blade-like (Smith et al. 2008; Benson et al. 2010)',
		559 'Scapula, acromion, inclination of the posterior margin relative to shaft' /  steeply_inclined_dorsally gentlysloping,
		560 'Mt IV, cross section at mid-shaft, shape' /  'deeper than wide, transversely compressed ' 'as wide as deep or wider,uncompressed (Modified from Senter 2010)',
		561 'Tibia, laterodistal end, distalmost extent' /  proximally_to_or_at_the_same_level_of_the_distal_extent_of_the_mediodistalend distally_to_the_distal_extent_of_the_mediodistal_end,
		562 'Caudal vertebrae, chevrons, anteroproximal process' /  absent 'present (Rauhut 2003)',
		563 Postfrontal /  present_and_distinct absent_or_unossified,
		564 'Pedal phalanx P2-II, proximodistal length' /  shorter 'longer than P1-II',
		565 'Maxilla, antorbital diverticulum connecting the external naris and the antorbital fossa' /  absent present,
		566 'Laterosphenoid, postorbital process, ventral depression on lateral surface' /  absent 'present (Senter 2010)',
		567 'Mc II, shaft, lateral margin, Intermetacarpal process' /  absent present,
		568 'Radius, posteroventral margin, proximodistally elongate groove' /  absent 'present (O''Connor 2009; modified from O''Connor 2009)',
		569 'Paroccipital process, shape' /  'elongate and slender, with dorsal and ventral edges nearly parallel ' 'short, deepwith convex distal end (Senter 2010)',
		570 'Maxilla, ventral process, depth' /  less_than 'more than 1/4 of the ventral length of the maxilla',
		571 'Lacrimal, ventral process, participation to the posterior margin of the antorbital fossa' /  present absent,
		572 'Maxillary and dentary teeth, distal serration, shape of denticles' /  apically_smooth apically_hooked,
		573 'Femur, distal end, lateral condyle, area placed lateral to the ectocondylar tuber, mediolateral diameter in distalview' /  'less than 1/3 ' 'more than 1/3 of the mediolateral width of the lateral condyle of the femur',
		574 'Lacrimal, dorsal surface' /  less_than more_than_the_prefrontal_dorsal_surface,
		575 'Tarsometatarsus, proximal surface, plantar expansion (hypotarsus)' /  absent 'present (Modified fromO''Connor 2009)',
		576 'Tibiotarsus, intercondylar groove, mediolateral width' /  more_than 'less than 1/3 of the mediolateral width ofthe distal end of the tibiotarsus. (Modified from O''Connor 2009)',
		577 'Pubis, foot, ventral margin, shape in lateral view' /  straight_or_slightly_convex broadly_convex,
		578 'Tibia, anterodistal end, proximodistally elongate medial crest' /  absent 'present (Modified from Rauhut 2003)',
		579 'Sternum, lateral margin, shape' /  convex 'broadly concave at mid-length ',
		580 'Tibiotarsus, complete fusion in adult' /  'absent, proximal tarsals and tibia unfused, sutures clearly visible ' 'present, astragalocalcaneum fused to the tibia ',
		581 'Tibia, laterodistal end, lateral margin, prominent proximodistal crest (external ligament ridge)' /  absent present._,
		582 'Skull, rostrum, mediolateral constriction at the level of the premaxilla-maxilla articulation' /  absent 'present (Sereno 1999; Rauhut 2003)',
		583 'Distal tarsal 4, lateroposterior margin, shape in proximal/distal view' /  convex_or_slightly_concave broadlyconcave,
		584 'Radius, proximoposterior process, development' /  poorly_developed prominent,
		585 'Ilium, dorsoventral diameter at the level of the ventral margin of the pubic peduncle' /  subequal_to_or_more_than 'less than 3/5 of the anteroposterior length of the ilium ',
		586 'Premaxilla, buccal margin in ventral view, orientation' /  more_anteroposteriorly_than_mediolaterally 'moremediolaterally than anteroposteriorly (Modified from Holtz et al. 2004)',
		587 'Axis, neural spine, anterodorsal margin, shape in lateral view' /  broadly_concave_or_straight broadly_convex,
		588 'Humerus, proximoventral tuberosity, development' /  'moderately developed, posteriorly projected ' 'hypertrophied, posteromedially projected (Modified from Zanno 2010)',
		589 'Premaxilla, palatal shelf, incisive foramen at mid-length of the medial articulation' /  absent present,
		590 'Squamosal, development' /  unreduced_and_unossified_to_the_braincase 'reduced as a zygomatic process of thebraincase (O''Connor 2009)',
		591 'Tibia, cnemial crest, anterior margin, anteroventral process' /  poorly_developed 'distinct (Carrano andSampson 2008)',
		592 'Ilium, brevis fossa, lateral and medial margins, orientation in ventral view and development of fossa' /  'subparallel,narrow fossa ' 'posteriorly diverging, expanded fossa (Modified from Holtz 2000; Rauhut 2003)',
		593 'Surangular, preglenoid process, development' /  poorly_developed prominent,
		594 'Anterior trochanter, apex, proximalmost extent when the femur is vertically oriented' /  distally_to 'at the samelevel to the dorsal margin of femoral head. (Modified from Holtz, 2000)',
		595 'Femur, anterior trochanter, fusion with the greater trochanter' /  absent 'present (Modified from Holtz 2000; O''Connor 2009)',
		596 'Coracoid, laterodistal process (distinct from the anteroventral process)' /  absent 'present (O''Connor 2009)',
		597 'Mc I, proximal end, extensor process, proximal extent' /  at_the_same_level 'more proximally than rest of mc.(Modified from O''Connor 2009)',
		598 'Premaxilla, ventral process, posterior bifurcation' /  absent 'present (Rauhut 2003)',
		599 'Maxillary/dentary teeth, crowns, labiolingual diameter relative to mesiodistal diameter at mid-crown' /  less_than 'more than 3/5. (Modified from Currie and Carpenter 2000; Holtz 2001)',
		600 'Premaxillary teeth, lingual surface, apicobasally elongate median ridge' /  absent 'present (Brusatte et al. 2010)',
		601 'Mt II, mid-shaft, width' /  more 'less than 1/2 distal end width',
		602 'Surangular, anterior process projected into the posterior half of the external mandibular fenestra' /  absent present,
		603 'Ilium, preacetabular process, lateroventral fossa, posteriormost extent' /  anterior_to_acetabulum_or_curves_ventrallyonto_anterior_end_of_pubic_peduncle 'extends far posteriorly, confluent or almost confluent with the acetabular rim. (Makovichy et al. 2005)',
		604 'Pubis, shaft, lateral process (tubercle/crest)' /  absent 'present (Makovichy et al. 2005)',
		605 'Ischium, small tubercle occurring along the anterior edge between the pubic peduncle and the obturator process' /  absent 'present (Makovichy et al. 2005)',
		606 'Ilium, posterior margin, posteroventral process (and brevis shelf) projected posteriorly beyond level of mid-heightof posterior margin' /  absent 'present (Modified from Makovichy et al. 2005)',
		607 'Manual digit I, proximodistal length (sum of the lengths of Mc I and manual phalanges P1-I and P2-I)' /  not_lessthan less_than_the_proximodistal_length_of_Mc_II._,
		608 'Humerus, deltopectoral crest, distal margin, shape formed with humeral shaft' /  broad_arch 'narrow margin,describing a angle close to 90° ',
		609 'Premaxillary and dentary teeth, anteriormost teeth, apicobasal axis (when fully erupted), inclination' /  'sub-perpendicular to the anteroposterior axis of the skull ' 'mesioapically inclined, procumbent ',
		610 'Manual unguals, proximal surface, height-width ratio' /  less_than 'more than 3/2',
		611 'Cervical vertebrae, epipophyses, dorsalmost extent' /  ventrally_to at_the_same_level_or_dorsally_to_the_dorsalsurface_of_the_neural_spine._,
		612 'Mt III, proximal view, mediolateral constriction at mid-length of its anteroposterior axis' /  absent_or_poorlydeveloped 'present and marked (Modified from Holtz 2000)',
		613 'Ilium, preacetabular process, ventralmost extent, position in lateral view' /  closer_to_the_anterior_margin_of_the_ilium 'close to the mid-point of the anteroposterior axis of the preacetabular process ',
		614 'Maxilla, facet of the nasal, inclination' /  facing_laterally 'facing ventrally (Wilson et al. 2003)',
		615 'Lacrimal, nasolacrimal duct, position' /  leading_through_the_body_of_the_ventral_process 'passing lateral to theventral process (Modified from Rauhut 2003)',
		616 'Frontal, dorsal surface, sagittal crest' /  absent present_at_least_on_the_posterior_half,
		617 'Pedal phalanx P1-II, distal articular surface, proximodorsal expansion' /  poorly_developed 'marked (Senter 2010)',
		618 'Pterygoid, contribution to the ''pterygoid flange''' /  well_developed 'reduced in size when compared to theectopterygoid (Modified from Senter 2010)',
		619 'Upper tooth-row, posterior extent relative to dentary tooth-row' /  at_the_same_level_or_posterior 'anterior (Sereno 1999)',
		620 Manual_ungual_III /  present absent,
		621 Mt_V /  present absent_or_unossified,
		622 'Pedal digit IV, phalanges, mediolateral width at mid-length' /  subequal_to_or_less_than 'more than themediolateral width at mid-length of pedal digit III phalanges',
		623 'Mt III, ossification' /  ossified_for_the_whole_length proximal_third_unossified,
		624 'Pubis, posterodorsal surface, shape' /  transversely_convex transversely_concave,
		625 'Pedal ungual II, shape in lateral view' /  straight_or_moderately_curved strongly_curved,
		626 'Caudal vertebrae, anterior and middle neural arches, prezygocostal lamina' /  absent present,
		627 'Ischium, obturator foramen, ossification of the ventral border' /  'complete, connecting the pubic peduncle of theischium with the obturator lamina ' open_notch,
		628 'Ilium, ischial peduncle, distal end, shape in lateral view' /  broad_and_flat_articular_surface 'subtriangular inlateral view, terminates in a reduced and convex articular surface (Modified from Rauhut 2003)',
		629 'Caudal vertebrae, posterior prezygapophyses, overlapping of the preceding centrum' /  no_more_than 'more than 30% of the length of the preceding centrum. (Modified from Holtz 2000)',
		630 'Pubis, foot, shape in anterior/posterior view' /  mediolaterally_unexpanded 'mediolaterally expanded, wider thanthe mediolateral width of the pubis just proximally to the pubic foot ',
		631 'Pituitary fossa, shape, main axis' /  anteroposteriorly_elongate 'mediolaterally expanded (Rauhut 2004)',
		632 'Occipital condyle, shape in posterior (occipital) view' /  'rounded, dorsally convex ' 'kidney-shaped, slightlyconcave dorsally ',
		633 'Exoccipital, participation to the dorsal margin of the foramen magnum, mediolateral diameter' /  'less than 1/2 ' 'more than 1/2 of the mediolateral diameter of the foramen magnum. (Modified from Holtz 2000)',
		634 'Mc II, proximomedial margin, shelf overlapping Mc I' /  absent present,
		635 'Nasal, lateral crest, posterior processes posterodorsally directed' /  absent present,
		636 'Femur, distal end, medial margin, proximodistally elongate crest' /  absent 'present (Modified from Carranoand Sampson 2008)',
		637 'Frontal, dorsal surface, anteromedial eminence' /  absent 'present (Modified from Carrano and Sampson 2008)',
		638 'Cervical vertebrae, epipophyses, anterior process' /  absent 'present (Coria and Salgado 2000)',
		639 'Caudal vertebrae, anterior chevrons, bridge of bone closing dorsally the hemal canal' /  absent 'present (Modified from Holtz 2000)',
		640 'Humerus, shaft, posterior tubercle' /  absent 'present (Modified from Zanno 2010)',
		641 'Manual phalanges, ligament pits, development' /  strongly_developed 'weakly developed (Zanno 2010)',
		642 'Pedal unguals III and IV, proximodistal length' /  no_more_than_2_times more_than_2_times_the_proximodistallength_of_the_penultimate_phalanges_of_the_same_digits._,
		643 'Prearticular, medial process' /  absent 'present (Modified from Norell et al. 2001; Carr 2005)',
		644 'Quadrate, mandibular condyles, position' /  placed_distally placed_anterodistally,
		645 'Lacrimal, anterodorsal process, dorsoventral depth' /  subequal_to 'less than the minimal anteroposteriorlength of the ventral process (Modified from Sereno 1999)',
		646 'Humerus, shaft, proximodistally oriented posterior sulcus' /  absent present,
		647 'Cervical neural arches, postzygapophyses, anterolateral surface, foramina' /  absent 'present (Allain et al. 2007)',
		648 'Scapula, dorsal margin, costolateral expansion compared to the ventral margin' /  absent present,
		649 'Squamosal, ventral (precotyloid) process, main axis, inclination in lateral view' /  posteroventrally_directed anteroventrally_directed,
		650 'Mt I, proximal end' /  broad_and_unconstricted 'constricted, mediolaterally narrower than the distal half of thebone ',
		651 'Dentary, anterior half, medial paradental sulcus separing the interdental septa from the lingual bar' /  absent present,
		652 'Maxilla, ascending process, lateral pneumatic recesses' /  absent present,
		653 'Clavicula, lateral longitudinal groove' /  'absent, clavicula oval in cross section ' 'present, clavicula "V" or "L"-shaped in cross section (Modified from O''Connor 2009)',
		654 'Sternum, posterolateral process, distal end, shape' /  unexpanded with_distinct_mediolateral_expansion,
		655 'Mt IV, proximodistal length' /  not_shorter shorter_than_Mt_III._,
		656 'Jugal-postorbital contact' /  present absent,
		657 'Scapula, costal surface, longitudinal groove' /  absent 'present (O''Connor 2009)',
		658 'Pedal unguals III and IV, shape in lateral view' /  ventrally_curved 'straigth (Modified from Senter 2010)',
		659 Mc_IV /  present absent_or_unossified,
		660 'Dorsal vertebrae, accessory centrodiapophyseal lamina' /  absent 'present (Benson et al. 2010)',
		661 'Manual unguals, region distal to flexor tubercle, proximodistal length relative to the dorsoventral diameter of theproximal articular surface' /  more_than 'less than two times. (Modified from Senter 2010)',
		662 'Lacrimal, angle between the anterodorsal and the ventral rami in lateral view' /  more_than 'less than 60°.(Sereno 1999)',
		663 'Ischio-pubic medioventral shelves, development' /  'broad and widely contacting medially (pelvic foramen reduced)' 'reduced (wide pelvic fenestra) (Modified from Sereno 1999)',
		664 'Manual ungual I, proximodistal length' /  less_than 'more than 2/5 of the proximodistal length of thehumerus',
		665 'Caudal vertebrae, median neural spines, dorsoventral diameter' /  subequal_to_or_less_than more_than_the_sumof_the_dorsoventral_diameters_of_centrum_and_neural_arch._,
		666 'Manual phalax P2-II, length' /  longer 'not longer than Mc II. (Modified from Senter 2010; Zanno 2010)',
		667 'Femur, acetabular articular surface, ventral expansion along head' /  'absent, surface only on the proximodorsal end' 'extended in the ventral region (Langer and Benton 2006)',
		668 'Presacral vertebrae, anterior surface, peduncolar fossae placed laterally to the neural canal' /  absent present,
		669 'Ulna, lateroproximal fossa for the insertion of the M. brachialis, development' /  very_shallow 'marked (O''Connor 2009)',
		670 'Presacral vertebrae, neural arch, dorsal surface, lateral fossae' /  absent present,
		671 'Manual unguals, ventral surface, proximal half, transversally expanded fossa/e' /  absent present,
		672 'Pedal ungual II, collateral grooves, position' /  placed_symmetrically 'placed asymmetrically, the leteral is closerto the dorsal margin than the medial ',
		673 'Mt II, distal fourth, shape in anterior/posterior view' /  aligned_to_the_proximodistal_axis_of_the_proximal_half 'strongly curved medially near its distal end (O',
		674 'Mt I, shape' /  straight_or_slightly_medially_flexed 'markedly flexed medially (Modified from O''Connor 2009)',
		675 'Mt III, distal end, medial condyle, posterior projection in distal view' /  comparable_to 'more marked than theplantar projection of the lateral condyle of the same Mt. (O''Connor 2009)',
		676 'Mt III, distal end, posterior view, triangular/tonguelike raised processes just proximal to articular surface' /  'absent,distinct intercondylar sulcus present ' 'present (Modified from Currie and Dong 2001)',
		677 'Anterior presacral centra, posterior half of centrum, pneumatic recess, development' /  simple_fossa_without_rim 'invagined fossa with a distinct rim (Wilson et al. 2003)',
		678 'Jugal, medial surface, recess placed at the level of the postorbital bar' /  absent 'present (Currie andCarpenter 2000; Rauhut 2003; modified from Senter 2010)',
		679 'Dentary, alveoli, number' /  no_more_than 'more than ten. (The number of the alveoli is used instead of thenumber of teeth in order to include also the toothless OTUs that show vestigial tooth sockets [see for example Currie etal. 1993]) ',
		680 'Caudal vertebrae, median ribs, posterior margin, shape in dorsal/ventral view' /  straight_or_slightly_convex 'concave (Coria and Salgado 2000)',
		681 'Tibia, lateral surface, relationships between fibular condyle and cnemial crest' /  'confluent, lateral surface flat toconvex ' 'condyle offset from the crest by a fossa (Modified from Rauhut 2003; Wilson et al. 2003)',
		682 'Dentary, lateral groove, anteroposterior extent' /  limited_to_posterior_half 'extended to more than 2/3 of thedentary ',
		683 'Basipterygoid processes, inclination' /  anteroventrally_directed 'lateroventrally directed (Senter 2010)',
		684 'Cervical vertebrae, centra, articular facets' /  'concavo-convex ' 'saddle-shaped (Carrano and Sampson 2008; O''Connor 2009)',
		685 'Tibia, proximal surface, anteroposterior diameter' /  more 'less than 9/5 of the mediolateral diameter of thesame surface',
		686 'Mc I, shape in extensor/flexor view' /  straight mediodistally_curved,
		687 'Pedal phalanx P1-II, proximodistal length' /  subequal_to_or_more_than 'less than 1/4 of the proximodistallength of Mt II',
		688 'Humerus, deltopectoral crest, fenestra' /  absent 'present (Chiappe et al. 1999)',
		689 'Tibiotarsus, anterodistal surface, supratendineal bridge' /  absent 'present (O''Connor 2009)',
		690 'Pubis, proximal end, origin of the M. ambiens, development' /  present_as_a_scar present_as_a_prominenttuberosity,
		691 'Ischium, minimal anteroposterior diameter at mid-length (excluded the obturator region and the distal tip)' /  subequal_to 'less than the minimal anteroposterior diameter of the pubis at mid-shaft. (Holtz et al. 2004)',
		692 'Dentary-surangular complex' /  unfused fused,
		693 'Femur, laterodistal end, posterior projection, development' /  poorly_developed 'marked (O''Connor 2009)',
		694 'Ischium, acetabular margin, anteroposterior length' /  subequal_to_or_more_than 'less than the dorsoventraldiameter of the ischio-pubic articulation',
		695 'Premaxilla, region anterodorsal to narial fossa, slot-shaped foramen' /  absent 'present (Yates 2006)',
		696 'Articular, erect, tab-like dorsal process, immediately posterior to the opening of the chorda tympanic foramen' /  absent 'present (Modified from Yates 2006)',
		697 'Premaxilla, subnarial process, slenderness' /  shorter_than longer_than_4_times_its_proximal_depth._,
		698 'Maxilla, antorbital fossa, anterior margin, shape in lateral view' /  broadly_rounded 'squared, withanteroventrally acute and anterodorsally obtuse corners (Rauhut 2003; Senter 2011)',
		699 'Articular, dorsal surface, attachment area for the M. depressor mandibulae, shape' /  transversely_convex 'transversely concave (Yates 2006)',
		700 'Axis, neural spine, anterior tip, position' /  anteriorly_to 'at the same level or posterior to theprezygapophyses. (Tykoski 2005)',
		701 'Sternum, anteroposterior length' /  'less than 3/2 ' 'more than 3/2 of the mediolateral width of the anterior half',
		702 'Sternum, prominent anterolateral processes' /  absent 'present (Modified from O''Connor 2009)',
		703 'Predentary (mentomeckelian ossification)' /  absent present,
		704 'Mc I, medial margin, proximal half, shape in extensor/flexor view' /  unconstricted_relative_to_distal_half constricted_and_sloping_proximolaterally,
		705 'Astragalus, ascending process, anterolateral margin, groove converging with astragalar base' /  absent 'present. (Ezcurra and Novas 2007)',
		706 'Scapula, glenoid fossa, posterodorsal margin, tuberosity' /  absent 'present (Ezcurra and Novas 2007)',
		707 'Maxilla, anteromedial processes, development' /  'short and deep, with little lateral exposure ' 'long and low,laterally exposed (Modified from Sereno 1999)',
		708 'Astragalus, ascending process, shape' /  anteroposteriorly_deeper_than_mediolaterally_wide 'mediolaterally widerthan antero-posteriorly deep (Yates 2006) ',
		709 'Premaxilla, narial fossa' /  absent 'present (Modified from Langer and Benton 2006)',
		710 'Axis, intercentrum, atlantal articular facet, shape' /  'saddle-shaped ' 'concave, with upturned lateral borders (Langer and Benton 2006)',
		711 'Maxilla, anterior process, promaxillary sinus, extension into process' /  absent 'present (Sereno 1999)',
		712 'Articular, mandibular glenoid, shape in dorsal view' /  longer_than_wide 'mediolaterally expanded (Rauhut 2003)',
		713 'Mt II, posterodistal surface, fossa for Mt I' /  absent 'present (O''Connor 2009)',
		714 'Dorsal vertebrae, ossified connective tissue bridging the transverse processes' /  absent 'present (O''Connor 2009)',
		715 'Coracoid, shape in proximal view' /  anteroposteriorly_compressed 'mediolaterally compressed (O''Connor 2009)',
		716 'Basisphenoid, ventral recess, shape' /  single 'divided into two small, circular foramina by a thin bar of bone (Senter 2010)',
		717 'Premaxilla, participation to the nasal crest' /  absent 'present (Modified from Senter 2010)',
		718 'Premaxilla, internarial process, proximal half, inclination in lateral view' /  posterodorsally_directed dorsally_oranterodorsally_directed,
		719 'External mandibular fenestra, shape in lateral view' /  anteroposterior_length_more_than_maximus_dorsoventralheight maximus_dorsoventral_height_more_than_anteroposterior_length,
		720 'Maxillary/dentary teeth, interdenticular sulci (blood grooves) in serrations, development' /  reduced_to_denticlemargin elongate,
		721 'Maxillary/dentary teeth, area adjacent to the marginal carinae, shape' /  'slightly to strongly mesiodistally convex,especially at the mesial carina ' flat_or_even_slightly_concave_area_adjacent_to_the_marginal_carinae,
		722 'Maxilla/dentary, alveoli, shape in apical view' /  elliptical_or_suboval 'quadrangular (Wilson et al. 2003)',
		723 'Dentary, Meckelian groove, mediolateral depth' /  marked 'moderate (Modified from Senter 2010)',
		724 'Ilium, supracetabular crest, shape in dorsal/ventral view' /  semicircular 'quadrangular (Holtz et al. 2004)',
		725 'Postacetabular process, posterodorsal margin, mediolateral thickness' /  comparable_to_the_rest_of_the_ilium margin_thickened_when_compared_to_preacetabular_margin,
		726 'Manual phalanx P1-II, proximodistal length' /  'less than 5/2 ' 'more than 5/2 of the mediolateral width at mid-shaft of the same phalanx',
		727 'Scapula, acromion, shape in anterior view' /  dorsoventrally_deeper_than_costolaterally_wide 'costolaterally widerthan deep (O''Connor 2009)',
		728 'Humerus, head, shape' /  expanded_more_lateromedially_than_proximodistally proximally_inflated,
		729 'Humerus, lateral tuberosity, position' /  proximally_to_the_medial_tuberosity 'at the same level or distally to themedial tuberosity (Modified from Wilson et al. 2003)',
		730 'Premaxilla, oral margin with denticles, number of crenulations' /  no_more more_than_3._,
		731 'Maxilla, anteroventral margin, dorsomedial curvature' /  absent 'present (Tykoski 2005)',
		732 'Maxilla, first alveolus, inclination' /  opens_ventrally 'opens anteroventrally (Tykoski 2005)',
		733 'Nasal, paired laterodorsal crests' /  absent 'present (Modified from Holtz 2000)',
		734 'Lacrimal, posterodorsal horn, development in adult' /  low_rugosity 'prominent, taller than long ',
		735 'Femur, distal end, tibiofibular crest (ectocondylar tuber)' /  distinct 'indistinct from fibular condyle.(Modified from Tykoski 2005)',
		736 'Lacrimal, ventral process, dorsoventral diameter' /  'no more than 3/4 ' 'at least 3/4 or more of the maximumpreorbital skull height. (Modified from Rauhut 2003)',
		737 'Post-temporal opening, dimension' /  large_aperture 'reduced foramen/incisure (Langer and Benton 2006)',
		738 'Axis, intercentrum, mediolateral width' /  less 'more than the width of the centrum. (Sereno 1999)',
		739 'Cervical vertebrae, anterior neural arches, posterior surface, shape' /  smooth 'with an excavation on the posterolateral surface (Langer and Benton 2006)',
		740 'Tibia, distal end, anteromedial corner, angle' /  subequal_or_more_than 'less than 90°. (Langer and Benton 2006)',
		741 'Fibula, mid-shaft, mediolateral width' /  'more than 1/2 ' 'less than 1/2 of mid-shaft width of the tibia.(Modified from Gauthier 1986)',
		742 'Pubis, proximal surface, ischio-acetabular groove' /  absent 'present (Ezcurra and Novas 2007)',
		743 'Femur, head, shape in proximal view' /  oval_in_contour 'subtriangular (Ezcurra and Novas 2007)',
		744 'Femur, proximal surface, transversely extended groove' /  absent 'present (Ezcurra and Novas 2007)',
		745 'Femur, head, tuberosity that laterally bounds the ligament of the femoral head, development' /  prominent 'reduced (O',
		746 'Femur, head, posterior surface, oblique ligament groove, development' /  very_shallow 'present and deep, boundmedially by a posterior lip (Modified from Rauhut 2003)',
		747 'Presacral vertebrae, neural canal, shape' /  small_rounded 'large oval (taller than 1/3 of centrum depth) (Modified from O''Connor 2009)',
		748 'Presacral vertebrae, middle neural arches, dorsoventral diameter' /  subequal_to_or_less_than 'more than 6/5 ofthe dorsoventral diameter of the anterior articular facet of the centrum',
		749 'Manual ungual I, transversely expanded proximodorsal lip' /  absent 'present (Senter 2010)',
		750 'Premaxilla, nasal process, contribution to the margin of the external naris' /  more_than 'less than 1/2 of theanterodorsal border of the external naris. (Modified from Holtz 2000)',
		751 'Maxilla, anterior process, anterolateral margin, tab-like process' /  absent present,
		752 'Premaxilla, subnarial process, length' /  subequal_to_or_more_than 'less than the length of the buccal marginof the premaxilla. (Tykoski 2005)',
		753 'Maxilla, interfenestral strut, postmaxillary recess posterior to maxillary recess' /  absent present,
		754 'Maxilla, anteromedial process, medial surface' /  smooth 'bears longitudinal ridges (Sereno 1999)',
		755 'Frontal-parietal, dorsal contact area, medial fossa in depression' /  absent 'present (Tykoski 2005)',
		756 'Lacrimal, ventral process, lateral lamina, anterior margin, shape and relationships with the medial lamina' /  'straight,placed posteriorly to medial lamina ' 'sinuous, protrudes anteriorly beyond medial lamina (Tykoski 2005)',
		757 'Basisphenoid, transverse intertuberal lamina, shape' /  simple_wall 'bears small median spur that projectsanteriorly along the roof of basisphenoidal recess (Tykoski 2005)',
		758 'Dentary, anterior tip, dorsal edge' /  'continuous with mid-dentary ' 'is raised conspicuously relative to middle andposterior parts of dentary (Sereno 1999)',
		759 'Presacral vertebrae, postaxial centrodiapophyseal laminae' /  absent 'present (Tykoski 2005)',
		760 'Dorsal vertebrae, transverse processes, anteroposterior expansion of base' /  narrow 'broad, extending to lateralmargin of prezygapophysis (Tykoski 2005)',
		761 'Humerus, shaft torsion, angle between the trasverse axes of proximal and distal ends when viewedproximally/distally' /  subequal_to_or_less_than 'more than 25°. (Modified from Holtz 2000)',
		762 'Ilium, preacetabular process, mediolateral tickness' /  stout_and_thick 'relatively thin and blade-like (Tykoski 2005)',
		763 'Pubises (conjoined elements), mid-shaft, mediolateral width' /  'more than 1/4 ' 'less than 1/4 ofproximoposterior shaft length. (Tykoski 2005)',
		764 'Ischium, antitrochanter, development' /  'small, indistinct ' 'large and protrudes anterolaterally into acetabulum,giving "notched" profile to posteroventral margin of acetabulum (Tykoski 2005; Sereno 1999)',
		765 'Femur, posterodistal (popliteal) fossa in adults, infrapopliteal ridge between medial (=tibial) distal condyle andtibiofibular crest' /  absent 'present (Tykoski 2005)',
		766 'Fibula, proximomedial surface, oblique (posteroproximal to anterodistal) ridge that overlaps proximal part ofmedial fibular groove' /  absent 'present. (Tykoski 2005)',
		767 'Lacrimal, posteroventral process, development' /  'short, indistint ' elongate,
		768 'Fronto-parietal, transversely oriented crest' /  absent present,
		769 'Postorbital, participation to the supratemporal fossa' /  wide 'reduced to the margin of the fossa (Sereno 1999)',
		770 'Squamosal, otic incisure, shape in lateral view' /  broad_and_posteriorly_directed '''inverted-U''shaped andposteroventrally directed ',
		771 'Quadrate, distal condyles, helical groove, development' /  deep_and_distinct very_low_and_shallow,
		772 'Humerus, distal condyles, intercondylar groove' /  wider 'narrower than 1/2 of the mediolateral width of thelateral condyle. (Zanno 2010)',
		773 'Jugal, suborbital process, lateral crest' /  absent present,
		774 'Maxilla, maxillary fenestra, ventral margin, position' /  dorsally_to 'at the same level of or ventrally to theventral margin of the antorbital fenestra. (Brusatte et al. 2010)',
		775 'Ischium, shaft, anteroventral surface, low longitudinal crest placed distally to the obturator process' /  absent present,
		776 'Fibula, insertion of the M.ileofibularis, position' /  in_the_proximal_third 'in the distal 2/3 of the bone',
		777 'Maxillary/dentary teeth, lingual base, marked low eminence' /  absent present,
		778 'Pubis, proximal shaft, cross-section, proportion' /  'as deep as wide, or deeper ' 'wider than deep (Modifiedfrom Senter 2007; O''Connor 2009)',
		779 'Mc I, proximolateral margin, shelf overlapping ventrally Mc II' /  absent present,
		780 'Jugal, participation to the posterior border of the orbit' /  present excluded_by_the_postorbital,
		781 'Ischium, obturator process, pubic contact, extent' /  limited_to_the_proximal_half 'extended distally (Modifiedfrom Zanno et al. 2009). (Char. # 781)',
		782 'Cervical vertebrae, anterior centra, posteriormost extent' /  at_the_same_level_or_anteriorly_than 'extending posteriorly the posterior extent of the neural arch. (Senter 2010)',
		783 'Manual ungual I, dorsal margin, high arching over dorsal extremity of proximal articular facet' /  absent 'present. (Senter 2010)',
		784 'Manual ungual II, dorsal margin, high arching over dorsal extremity of proximal articular facet' /  absent 'present (Senter 2010)',
		785 'Premaxilla, nasal processes, distal end, direction in dorsal view' /  'laterally directed, diverging ' 'mediallydirected, appressed (Brusatte et al. 2010)',
		786 'Humerus, shaft distal to deltopectoral crest, tuber on anterolateral margin' /  absent 'present (Loewen et al. 2013)',
		787 'Maxilla, antorbital fossa, ventral margin, depth' /  decreases_anteroposteriorly 'uniform along most of its length. (Modified from Brusatte et al. 2010)',
		788 'Nasal, posterior (frontal) processes, number' /  no_more_than_2 'more than 2 (Brusatte et al. 2010)',
		789 'Surangular, accessory posterior foramen' /  absent present,
		790 'Postorbital-quadratojugal contact' /  absent present,
		791 Pedal_digit_I /  present absent,
		792 'Manual unguals, collateral grooves, form' /  'simple, unforked ' 'proximally forked, producing a pair of distallyconverging furrows ',
		793 'Premaxillary teeth, cross section, major axis of elongation' /  mesiodistal labiolingual,
		794 'Femur, tibiofibular (ectocondylar) condyle, mediolateral diameter' /  less_than more_than_the_width_of_themedial_condyle._,
		795 'Femur, head, shape in lateral/medial view' /  rounded 'hook-shaped ',
		796 'Manual phalanx P1-I, proximodistal length' /  subequal_to_or_less_than 'more than the length of manualphalanx P1-II',
		797 'Dorsal vertebrae, posterior postzygapophyses, distalmost extent' /  at_the_same_level_or_anteriorly_to 'posteriorlyto the posterior end of the centrum. (Marya_ska et al. 2002)',
		798 'Preorbital skull, antorbital fenestra, proportions' /  taller_than_long_or_as_long_as_tall 'longer than tall (Modified from Senter et al., 2004)',
		799 'Humerus, distal lateral epicondyle, lateral expansion, development' /  'poorly developed, confluent with distalsurface ' 'prominent and distinct from distal surface (Senter, 2007)',
		800 'Mt II and IV, proximal end, anterior view, contact' /  absent 'present (Holtz 2000)',
		801 'Frontal, supraorbital rim' /  absent 'present (Senter 2010)',
		802 'Dorsal ribs, capitular facets, dorsoventral expansion, development' /  moderate 'hypertrophied, anteroventrally-posterodorsally oriented long axes measuring more than half the height of their respective centra (Zanno 2010)',
		803 'Preacetabular process, anteroposterior length' /  no_more_than 'more than 6/5 of its proximal dorsoventralheight. The proximal height of the preacetabular blade is measured at the level of the anterodorsal margin of the pubicpeduncle of the ilium',
		804 'Femur, proximal articulation, shape in anteromedial view' /  rounded_or_convex flattened,
		805 'Frontal, supratemporal fossa, anterior margin, shape' /  straight_or_slightly_curved 'strongly sinusoidal (Senter 2010)',
		806 'Humerus, shaft between deltopectoral crest and distal condyles, proximodistal length' /  subequal_to_or_less_than 'more than 5 times minimal shaft diameter. (Modified from Senter 2010)',
		807 'Ulna, shaft, shape in lateral/medial view' /  straight_or_slightly_sigmoid 'posteriorly bowed (Gauthier 1986)',
		808 'Ischium, longitudinal ridge dividing lateral surface into anterior and posterior parts' /  absent 'present (Modified from Makovicky et al. 2005)',
		809 'Astragalus, articular facet for calcaneum, anterolateral notch' /  absent present,
		810 'Astragalus, posterolateral ascending process' /  absent 'present (Agnolin et al. 2010)',
		811 'Astragalus, ascending process, lateral margin, distinct vertical ridge marking the fibula facet' /  absent present._,
		812 'Teeth, labial and lingual surfaces, texture' /  smooth 'series of slight wrinkles oriented mesiodistally (Modified from Benson et al. 2010)',
		813 'Dorsal vertebrae, hyposphene, step-like ridges on lateral margin' /  absent 'present (Smith et al. 2008)',
		814 'Surangular, posterior end, lateral groove' /  absent 'present (Smith et al. 2008)',
		815 'Ilium, postacetabular process, brevis shelf (lateroventral crest), development' /  diminishes_anteriorly 'developedanteriorly (Langer and Benton 2006)',
		816 'Maxillary/dentary teeth, crowns, relative positions' /  do_not_overlap 'partially overlap labially. (Nesbitt 2011)',
		817 'Maxillae, lateral surfaces, orientation toward each in dorsal view' /  acutely_angled 'subparallel ; (Rauhut 2003)',
		818 'Frontal, dorsal surface, anterolateral corner of orbital margin, dorsal prominence/horn' /  'flat, process absent ' 'convex, process present (Cau et al. 2013)',
		819 'Premaxilla, maxillary process, orientation in lateral and anterior views' /  faces_laterodorsally 'lies flat in thehorizontal plane (Brusatte et al. 2010)',
		820 'Squamosal, quadratojugal process, distal end, shape in lateral/medial view' /  pointed 'blunt (Brusatte et al. 2010)',
		821 'Premaxilla, lateral surface' /  smooth 'pierced by neurovascular foramen/foramina (Modified from Ezcurraand Novas 2007) ',
		822 'Dentary, symphysis, ventral surface, hourglass-shaped depression' /  absent present,
		823 Opening_for_the_internal_carotid_artery /  not_bordered 'bordered by a pneumatic fossa. (Currie and Carpenter 2000; Holtz 2000) ',
		824 'Maxilla, medial surface, inflated/swollen bulla vestibularis' /  absent present,
		825 'Mt III, shaft, proximal half, posterior margin, shape' /  broad_to_rounded 'mediolaterally constricted/sharp ',
		826 'Tarsometatarsus, proximal vascular foramen between Mt III and IV' /  absent 'present (Modified fromO''Connor 2009)',
		827 'Radius, distal end, medial expansion' /  absent 'present, bearing a medially flared articular surface ',
		828 'Maxilla, antorbital fossa, ventral ramus, ornament-like pits and ridges' /  absent present,
		829 'Mc III, distal articulation' /  ginglymoid 'convex (Senter 2010)',
		830 'Mc III, shape in dorsal/ventral view' /  straight 'laterally bowed (Gauthier 1986)',
		831 'Distal carpal 1+2 block, articulation with Mc II' /  articulates 'fails to articulate with the lateral half of theproximal surface of Mc II. (Modified from Senter 2010)',
		832 'Caudal vertebrae 3-7, anterior chevrons, proximal end, shape' /  'short anteroposteriorly, shaft cylindrical ' 'proximal end elongate anteroposteriorly, flattened and plate-like (Senter 2010)',
		833 'Pubis, distal end, marked folding, forming a boot-like expansion that is markedly compressed in anterior view' /  absent 'present (Langer and Benton 2006)',
		834 'Radius, shaft, shape' /  straight 'sigmoid (Zanno 2010)',
		835 'Cervical vertebrae, postaxial postzygapophyses, anteroventral surface' /  lacking_foramina 'pierced byforamen/foramina (Tykoski 2005)',
		836 'Fibula, distal end, medial flange overlapping the ascending process of the astragalus' /  absent 'present (Tykoski 2005)',
		837 'Mt II, proximal end, insertion of the tendon of the M. tibialis anterioris, position on extensor surface' /  close_to_thelateral_margin_or_in_the_center 'close to or along the medial margin (Modified from O''Connor 2009)',
		838 'Cervical vertebrae, posterior neural arches, hyposphene-like accessory articulation' /  absent 'present (Smithet al. 2008)',
		839 'Maxillary teeth, apicobasal height' /  highly_variable_with_gaps_evident_for_replacement 'almost isodont, with nomore than a 30% difference in height between adjacent teeth, and with no replacement gaps (Senter 2010)',
		840 'Maxillary/post-symphiesal dentary crowns, lingual surface bearing apicobasally directed ridges/flutes' /  absent present,
		841 'Premaxilla, medial surface, foramen placed below the narial margin' /  absent 'present (Modified fromWilson et al. 2003)',
		842 'Quadratojugal, sharp lateral flange running anterodorsally' /  absent 'present (Smith et al. 2008)',
		843 'Cranial nerve V, opening, position' /  not_posteriorly 'posteriorly to the apex of nuchal (supraoccipital) crest.(Modified from Coria and Currie 2002)',
		844 'Prootic, foramen of facial nerve (Cranial nerve VII), shape' /  round_or_slightly_anteroposteriorly_elongate 'dorsoventrally elongate (Smith et al. 2008)',
		845 'Cranial nerve VI, median ridge separating exits' /  present 'absent (Coria and Currie 2002)',
		846 'Ectopteygoid, ventral recess, shape' /  'medial depression/groove ' 'foramen leading from the medial side laterallyinto the body of the ectopterygoid (Modified from Gauthier 1986)',
		847 'Vertebrae, pleurocoels, shape' /  suboval 'slit-like, dorsoventrally narrow (Modified from Smith et al. 2008)',
		848 'Cervical vertebrae 4-8, postzygodiapophyseal laminae' /  absent 'present (Modified from Yates 2006)',
		849 'Premaxilla, subnarial process' /  present absent,
		850 'Mt IV, distal end, shape in distal view' /  as_broad_as_deep 'deeper than broad (Modified from Sereno 1999)',
		851 'Dorsal vertebrae, anterior neural spines, inclination' /  dorsally_or_posteriorly_directed anterodorsally_directed._,
		852 'Premaxilla, nasal process, posteriormost extent' /  at_the_same_level_or_anteriorly 'posteriorly to the posteriortip of the ventral (maxillary) process of premaxilla. (Yates 2006)',
		853 'Quadrate, proximodistal (dorsoventral) diameter' /  more_than subequal_to_or_less_than_2_times_themediolateral_diameter_of_its_distal_articulation._,
		854 'Femur, distal end, medial condyle, spike-like process on the proximal surface' /  absent 'present (Brusatte etal. 2010)',
		855 'Tibia, proximal end, lateral margin of the lateral condyle, shape in proximal view' /  uniformly_convex 'indented. (Modified from Brusatte et al. 2010)',
		856 'Fibula, proximal (dorsal) margin, shape in medial/lateral view' /  straight_or_slightly_convex 'concave, anteriorlyupturned (Brusatte et al. 2010)',
		857 'Tibia, proximal end, lateral condyle, anteroposterior estension in lateral view' /  'short, does not reach the anteriormargin of the tibial shaft ' 'long, reaching the anterior margin of the tibial shaft (Brusatte et al. 2010)',
		858 'Astragalus, ascending process, medially projected spur along the margin' /  absent present,
		859 'Maxilla, region ventral to external naris, dorsal margin, inclination in lateral view' /  inclined_and_facinganterodorsally subhorizontal_and_facing_dorsally,
		860 'Astragalus, ascending process, anterior surface' /  flat 'excavated by a proximal fossa, distinct from astragalarbase, and bearing one or more foramina ',
		861 'Dorsal vertebrae, prezygoparapophyseal lamina' /  absent 'present (Yates 2006)',
		862 'Dorsal vertebrae, middle parapophyses, position' /  ventrally_to 'at the same level to diapophyses. (Yates 2006)',
		863 'Postorbital, posteroventral margin, shape in lateral/medial view' /  sharply_flexed 'gently concave (Novas etal. 2008)',
		864 'Maxilla, form of articular surface for nasal anteroventral process, and form of nasal anteroventral process' /  taperedprocess 'blunt-tipped anteroventral process (Modified from Sereno and Brusatte 2008)',
		865 'Maxilla, posterior process, inclination of ventral margin under jugal articulation (lateral view)' /  horizontal 'declined by approximately 20° (Sereno and Brusatte 2008)',
		866 'Maxilla, ventral margin, position of lateral rim relative to the medial rim' /  ventral 'at the same level or dorsal. (Modified from Holtz et al. 2004)',
		867 'Caudal vertebrae, anterior and median centra, longitudinal crest' /  absent present,
		868 'Caudal vertebrae, neural canal, mediolateral diameter' /  no_more 'more than 1/3 of centrum proximal height',
		869 'Caudal vertebrae, median postzygapophyses, posterior extent' /  distally proximally_to_the_distal_facet_of_thecentrum._,
		870 'Tibia, distal end, articular facet for ascending process of astragalus subdivided by a proximodistally elongateprocess, and corresponding sulcus on the posterior surface of the ascending process of astragalus' /  absent present._,
		871 'Maxilla, ventral margin of the antorbital fossa' /  narrower_than_the_ventral_process_of_the_maxilla deeper_thanthe_ventral_process_of_the_maxilla,
		872 'Lacrimal, posterodorsal process, cornual boss' /  absent 'present (Loewen et al. 2013)',
		873 'Maxilla, dorsal process, anterodorsal margin, shape in lateral view' /  'arched, dorsally convex ' angular,
		874 'Eminasals, relationships' /  unfused fused,
		875 Prefrontal /  present absent,
		876 'Jugal, quadratojugal process, posterodorsal process, anteroposterior length' /  less_than subequal_to_or_more_than_the_posteroventral_process._,
		877 'Interorbital septum, extensive ossification' /  absent 'present (Coria and Currie 2002)',
		878 'Quadrate, quadratojugal contact in posterior view, cleft of the paraquadrate foramen, dorsoventral axis' /  less_than 'more than 1/3 ventral width of quadrate',
		879 'Quadrate, quadratojugal contact in posterior view' /  interrupted_by_a_cleft continuous,
		880 Quadratojugal_and_quadrate /  unfused fused,
		881 'Basipterygoid processes, relationship with the pterigoids' /  unfused fused,
		882 'Palatine, jugal process, distal expansion' /  absent 'present (Currie and Carpenter 2000)',
		883 'Ectopterygoid, position' /  mostly_anteriorly_to_the_palatine laterally_to_the_palatine,
		884 'Maxillary/dentary teeth, serration, distal density / mesial density index' /  less_than more_than_1.25._,
		885 'Dentary teeth, first tooth, size' /  comparable_to smaller_than_teeth_4th_to_6th._,
		886 'Maxillary and dentary teeth (excluding anteriormost three), position of the largest tooth' /  close_to_the_anterior_end close_to_the_middle_of_tooth_row._,
		887 External_mandibular_fenestra /  present absent,
		888 'Dentary, posterior half, medial paradental sulcus separing the interdental septa from the lingual bar' /  absent present,
		889 'Dentary, medial surface, foramina at the anterior end of the Meckelian groove, number' /  one 'two (Bensonet al. 2010)',
		890 'Sacral vertebrae, zygapophyses' /  unfused 'fused, forming a sinuous ridge in dorsal view (Senter 2010)',
		891 'Sacral vertebrae, centra, ventral surface, longitudinal sulcus' /  absent present,
		892 'Splenial, mylohyoid foramen, size' /  small wide_fenestra,
		893 'Splenial, mylohyoid foramen, shape' /  anteroventrally_opened_notch closed_foramen,
		894 'Dorsal vertebrae, anterior centra, hypapophyses, number' /  single_process paired_processes,
		895 'Dorsal vertebrae, posteriormost centra, parapophyses, position' /  ventrally_to 'at the same level and joined to the prezygodiapophyseal lamina. (Coria and Salgado 2000)',
		896 'Scapula, distal end, distinct "shoulder" (dorsoventral expansion) relative to rest of shaft' /  present absent,
		897 'Coracoid, tubercle, direction' /  anterolaterally 'medially (O''Connor 2009)',
		898 'Coracoid, supracoracoid nerve foramen' /  present absent,
		899 Ulnare /  present absent_distally_to_the_ulna._,
		900 'Manual phalanx P1-II, shaft, strong dorsoventral compression' /  absent 'present (O''Connor 2009)',
		901 'Mc II and III, distal ends' /  unfused fused,
		902 'Mc III, proximal end, ossification' /  present 'absent (unossified) ',
		903 'Sternum, paired posteromedial processes, posteromedial contact with median process enclosing two fenestrae' /  absent present,
		904 'Sternum, posteromedian process in taxa with posteriorly acuminate sternum, distal end, shape' /  tapering expanding_mediolaterally,
		905 'Postacetabular process, posterior margin, posterodorsal process projected posteriorly beyond level of mid-heightof posterior margin' /  asbent present,
		906 'Pubis, emipubic shelves, medial contact' /  present absent,
		907 'Ischium, mediodorsal process, shape' /  tubercle proximodistally_elongate_crest,
		908 'Femur, shaft, surface area placed distally to the anterior trochanter' /  smooth bearing_a_proximodistallyelongate_ridge,
		909 'Tibia, fibular crest, relationship with the proximal condyles of the tibia' /  separated 'joined (Modified fromRauhut 2003)',
		910 'Mt I, distal end, position' /  proximally_to at_the_same_level_of_the_distal_end_of_Mt_II._,
		911 'Astragalus, fibular articular facet, orientation' /  proximolaterally 'laterally (Modified from Rauhut and Xu 2005)',
		912 'Ilium, ischial peduncle, shape and orientation in lateral/medial view' /  short_and_posteroventrally_directed elongate_and_ventrally_directed,
		913 'Paroccipital process, dorsal margin, shape' /  straight 'twisted anterolaterally at distal end (Senter 2010)',
		914 'Maxilla, maxillary recess, medial wall' /  unfenestrated fenestrate_and_leading_to_maxillary_antrum,
		915 'Nasal, posterior end, shape in dorsal view' /  the_medial_projections_extend_as_far_or_further_posteriorly_than_thelateral_projections 'the lateral projections extend further posteriorly than the medial projections (Holtz et al. 2004)',
		916 'Dentary, anterodorsal margin, shape in lateral/medial view' /  angled 'strongly beveled (Modified fromSenter 2010)',
		917 'Caudal vertebrae, median neural spines, inclination of dorsoventral axis' /  posterodorsally subvertical,
		918 'Caudal vertebrae, median and posterior centra, length' /  less 'more than 5 times their anterior height.(Wilson et al. 2003)',
		919 'Parietal, nuchal plate, orientation with respect to frontal-parietal-postorbital suture' /  not_parallel 'parallel (Modified from Coria and Currie 2002)',
		920 'Supraoccipital, participation to the dorsal margin of the foramen magnum' /  present absent,
		921 'Laterosphenoid, antotic crest separating lateral wall of braincase from orbital and temporal spaces' /  absent_orindistinct 'present and robust and rugose (Brusatte et al. 2010)',
		922 'Mc I, proximolateral margin, shape in dorsal/ventral view' /  continuous_with_the_proximomedial_face stronglysloped_laterally,
		923 'Astragalus, ascending process, angle between the proximomedial corner and the transverse axis of the astragalus' /  no_more_than more_than_45°._,
		924 'Radius/ulna (excluding olecranon process), proximodistal diameter' /  subequal_to_or_more_than 'less than 6times its mid-shaft diameter',
		925 'Caudal vertebrae, chevrons' /  present absent,
		926 'Caudal vertebrae, median zygapophyses, articulation between preceding vertebrae' /  present 'absent (Modified from O''Connor 2009)',
		927 'Caudal vertebrae, ribs, position' /  at_the_level_or_dorsally_to 'ventrally to the mid-height of the centrum',
		928 'Caudal vertebrae, centra, ventral half, internal structure' /  spongy hollow,
		929 'Caudal vertebrae, anterior and median ribs, major axis of elongation, length' /  less 'more than 7/5 of thelength of the centrum. (Modified from Canale et al. 2008)',
		930 'Caudal vertebrae, anterior and median neural arches, space between the prezygapophyese and the proximal baseof the neural spine, shape' /  narrow_prespinal_fossa narrow_and_robust_prespinal_lamina_bordered_laterally_by_thespinozygapophyseal_laminae,
		931 'Humerus, anterodistal end, distinct brachial fossa' /  absent 'present (Modified from O''Connor 2009)',
		932 'Femur, posterior trochanter, size' /  eminence 'shelf (Modified from O''Connor 2009)',
		933 'Tarsometatarsus, intercotylar eminence' /  absent 'present (O''Connor 2009)',
		934 'Egg, geometry' /  symmetrical 'asymmetrical (Modified from Grellet-Tinner and Makovichy 2006)',
		935 'Egg, ratio of the two diameter' /  less_than 'more than 3/5. (Grellet-Tinner and Makovichy 2006)',
		936 'Eggs in nest, pattern' /  absent 'paired (Grellet-Tinner and Makovichy 2006)',
		937 'Clutch, morphology' /  two_or_more_layers_of_eggs 'one layer of eggs (Grellet-Tinner and Makovichy 2006)',
		938 'Clutch and/or nest, morphology' /  absence_of_empty_space_in_the_center 'presence of empty space in the center. (Grellet-Tinner and Makovichy 2006)',
		939 'Egg, shell, ornamentation' /  absent 'present (Grellet-Tinner and Makovichy 2006)',
		940 'Egg, shell, number of layers' /  one 'more than one (Grellet-Tinner and Makovichy 2006)',
		941 'Egg, shell, nature of the boundary between layers 1 and 2' /  aprismatic 'prismatic (Grellet-Tinner andMakovichy 2006)',
		942 'Dorsal vertebrae, anterior neural arches, base of prezygapophyses, pneumatic recesses' /  absent present,
		943 'Dorsal vertebrae, prespinal and postspinal laminae, dorsal extent' /  terminate_at_the_same_level_to 'ventrally to of neural spine. (Modified from Senter 2010)',
		944 'Ulna, proximal surface, shape' /  a_single_continuous_articular_facet 'divided into two distinct fossae separated bya median ridge (Senter 2010)',
		945 'Mc III, proximal end, position relative to the proximal end of Mc II' /  laterally 'ventral (Modified fromSenter 2010)',
		946 'Premaxillary teeth, pattern of arrangement' /  'aligned, not overlapping ' 'patrially overlapping en-echelon ',
		947 'Maxilla, paradental plates, exposition in medial view' /  'relatively tall, broadly exposed ' 'low and partiallyobscured by lamina of maxilla (Modified from Carrano and Sampson 2008)',
		948 'Radius and ulna, distal ends, shape' /  mediolaterally_unexpanded_and_flattened 'mediolaterally expanded andhemispherical (Tykoski 2005)',
		949 'Postorbital, ventral (jugal) process, posterior margin, inclination relative to dorsal surface on lateral view' /  perpendicular 'anteroventrally directed, forming an angle of more than 25° (Pol and Rauhut 2012)',
		950 'Ilium, postacetabular process, notch between the supracetabular crest and the ventrolateral margin of thepostacetabular blade' /  present 'absent (Modified from Tykoski 2005)',
		951 'Maxilla, articular surface with the premaxilla, inclination in lateral view' /  angled_strongly_posterodorsally 'subvertical (Brusatte and Sereno 2008)',
		952 'Maxilla, anterior paradental plates, dorsoventral depth' /  less 'or more than 3/2 their antero-posterior width.(Modified from Brusatte and Sereno 2008)',
		953 'Squamosal, ventral (= precotyloid) process, length relative to the posterior (= postcotyloid) process in lateralview' /  longer 'subequal (Brusatte and Sereno 2008)',
		954 'Dentary, posterior end of principal neurovascular foramina row, location' /  parallels_the_tooth_row 'curvesventrally as it extends posteriorly (Brusatte and Sereno 2008)',
		955 'Gastralia, distal end of medial element, shape' /  tapered 'club-shaped prominence (Brusatte and Sereno 2008)',
		956 'Gastralia, number of sets of fused medial elements' /  zero_or_one 'more than one (Brusatte and Sereno 2008)',
		957 'Ilium, anterior margin of preacetabular process, profile' /  gently_convex 'subvertical, straight (Brusatte andSereno 2008)',
		958 'Ischium, proximodorsal process, lateral view, relationships with iliac peduncle' /  distinct_by_cleft 'confluent (Brusatte and Sereno 2008)',
		959 'Femur, lateral distal condyle, form' /  flat_to_bulbous 'cone-shaped (Brusatte and Sereno 2008)',
		960 'Nasal, premaxillary process, anterodorsal end, notch' /  absent 'present (Brusatte et al. 2010)',
		961 'Nasal, transverse section, shape' /  uniformly_convex '''D''-shaped (Brusatte et al. 2010)',
		962 'Nasal, posterolateral process, exposition' /  present 'covered by the lacrimal (Carr 2005)',
		963 'Maxillary fenestra, anteroposteror axis' /  less_than_twice_height more_than_twice_height._,
		964 'Nasal, posteromedial process' /  present 'absent (Brusatte et al. 2010)',
		965 'Femur, tibiofibular crest (ectocondylar tuber), shape and orientation in posterior view' /  'narrow, longitudinal ' 'broad, oblique (Carrano and Sampson 2008)',
		966 'Skull, postorbital, lacrimal and jugal, lateral surfaces' /  smooth 'sculptured (Carrano and Sampson 2008)',
		967 'Pedal ungual II, flexor tubercle, proximoventral cleft' /  absent 'present (Senter 2010)',
		968 'Nasal-frontal contact, posteriormost extent, position' /  anterior_to_base_of_nasal_process 'at the level of orposterior to base of nasal process (Modified from Carrano and Sampson 2008)',
		969 'Supraoccipital, couple of foramina for middle cerebral vein on either side of posterior supraoccipital crest,position' /  laterally_spaced 'closely appressed medially (Tortosa et al. 2013)',
		970 'Postorbital, ventral process, anteroventral margin, morphology' /  confluent_with_remainder_of_process 'step andfossa present (Carrano and Sampson 2008)',
		971 'Postorbital-squamosal contact, appareance in lateral view' /  contact_edges_visible 'edges covered by dermalexpansions (Carrano and Sampson 2008)',
		972 'Lacrimal, antorbital fossa, exposition' /  exposed_laterally 'covered by dermal ossifications (Carrano andSampson 2008)',
		973 'X cranial nerve opening, position' /  through_otoccipital 'onto occiput (Carrano and Sampson 2008)',
		974 'Occipital condyle, dorsal groove, size' /  wide 'narrow (Carrano and Sampson 2008)',
		975 'Splenial, anterior end, prongs, number' /  one 'two (Carrano and Sampson 2008)',
		976 'Dentary, lateral groove, position' /  'at mid-height or dorsally ' 'in ventral half (Carrano and Sampson 2008)',
		977 'Cervical vertebrae, transverse processes, dorsal surface, accessory fossa' /  present 'absent (Carrano andSampson 2008)',
		978 'Dorsal vertebrae, paradiapophyseal lamina, development' /  poorly_developed 'pronounced (Carrano andSampson 2008)',
		979 'Femur, laterodistal end, laterally protruding prominence' /  absent present,
		980 'Cervical ribs, shaft bifurcation' /  absent 'present (Carrano and Sampson 2008)',
		981 'Coracoid, posteroventral process, proximodistal diameter' /  less_than 'more than twice the diameter of the glenoid. (Modified from Carrano and Sampson 2008)',
		982 'Pubis, foot, dorsal surface, mid-line shape' /  convex 'concave (Carrano and Sampson 2008)',
		983 'Fibula, insertion of M. iliofibularis, size' /  moderate 'large (Carrano and Sampson 2008)',
		984 'Lacrimal, lateral dorsal recess, anteroposterior diameter in lateral view' /  no_more_than 'at least two times itsposterior height. (Brusatte et al. 2010)',
		985 'Lacrimal, lateral dorsal recess, dorsoventral diameter' /  no_more_than 'more than the dorso-ventral diameterof the lacrimal above the recess. (Brusatte et al. 2010)',
		986 'Lacrimal, medial recess' /  absent 'present (Brusatte et al. 2010)',
		987 'Postorbital, orbital margin of the adult, shape in lateral view' /  straight 'concave (Modified from Brusatte etal. 2010)',
		988 'Preorbital skull, antorbital fenestra length' /  less_than 'subequal to or more than 1/4 skull length. (Tykoski 2005)',
		989 'Scapula, acromion, tip, shape' /  'rounded/blunt ' 'hooked (O''Connor 2009)',
		990 'Caudal vertebrae, anterior and median chevrons, proximoposterior process, development' /  indistinct 'pronounced (Modified from Sereno 1999)',
		991 'Distal end, posterior (olecranal) fossa, development' /  moderately_developed 'well developed and confluentwith the humerotricipitalis groove (Modified from Chiappe 2001)',
		992 'Dorsal ribs, number of pair articulating with the sternum' /  no_more_than_two three_or_more,
		993 'Angular, exposition in lateral view' /  'exposed almost to end of mandible, reaches or almost reaches articular ' 'excluded from posterior end of articular, suture turns ventrally and meets ventral border of mandible anterior to glenoid. (Senter 2010)',
		994 'Premaxillo-maxilla suture, lateral view, fenestra at the level of the external naris (dorsal to subnarial foramen,when present)' /  present absent,
		995 'Palatine-pterygoid-ectopterygoid bar, shape' /  straight_and_almost_covered_by_cheek_margin 'arching belowventral cheek margin (Senter 2010)',
		996 'Scapula, blade, orientation and position in articulated specimen' /  posterodorsally_inclined_and_not_close_to_thevertebral_column subhorizontal_and_close_to_the_vertebral_column,
		997 'Mt V, shape' /  straight 'anterodistally curved (Modified from Rauhut 2003)',
		998 'Fibula, proximal end, width' /  'less than 3/4 ' 'more than 3/4 of the proximal width of the tibia. (Holtz 2000)',
		999 'Tibia, distal end, medial malleolus, mediolateral development' /  less_than 'more than itsproximodistal extent. (Modified from Sereno 1999)',
		1000 'Femur, distal end, mediodistal process, development' /  ridge 'broad flange/shelf (Modified from Carranoand Sampson 2008)',
		1001 'Frontals, dorsal surface, shape' /  straight_laminae 'dorsoventrally vaulted, posteroventrally flexed ',
		1002 'Lacrimal, ventral process, lateral foramen, position' /  near_the_base 'at mid-height (Sereno 1999)',
		1003 'Humerus, proximal end, posterior surface, capital incisure between head and internal (medial) tuberosity' /  absent present,
		1004 'Femur, head, medial surface, fovea capitalis (for attachment of capital ligament)' /  absent 'present (O''Connor 2009)',
		1005 'Humerus, distal end, lateral condyle, transversal axis, inclination relative to proximodistal axis of humerus' /  less 'more than 45°. (Modified from O''Connor 2009)',
		1006 'Humerus, distal margin, inclination' /  approximately_perpendicular_to_long_axis_of_humeral_shaft 'mediodistalmargin projected significantly distal to laterodistal margin, distal margin angling strongly medially (sometimesdescribed as a well-projected flexor process) (Modified from O''Connor 2009)',
		1007 'Humerus, distal end, strong anteroposterior compression' /  absent 'present (O''Connor 2009)',
		1008 'Anterior presacral centra, anterior pneumatic recess, number of openings' /  single_opening 'multiple openings. (Modified from Harris 1998; Brusatte and Sereno 2008)',
		1009 'Tibiotarsus, anterodistal end, tendinal groove, development' /  very_shallow 'prominent (Modified fromSenter 2010)',
		1010 'Ulna, lateral tuberosity, development' /  small_mound 'hypertrophied and robust (Smith et al. 2008)',
		1011 'Manual phalanx P1-I, ventral surface, shape' /  relatively_flat_or_weakly_concave 'strongly concave with deepventral furrow (Smith et al. 2008)',
		1012 'Radius, proximoanterior process, development' /  reduced 'prominent, subtriangular in proximal view (Smith et al. 2008)',
		1013 'Radius, posteromedial edge, ulnar process at mid-length' /  absent present,
		1014 'Exoccipital-opisthotic, crista tuberalis (=metotic strut), mediolateral width across opposing cristae in posteriorview' /  less_than 'more than 1/2 the dorsoventral depth of the braincase from the dorsal tip of the supraoccipital tothe ventral tip of the basal tubera. (Brusatte et al. 2014)',
		1015 Metotic_foramen /  open 'closed (Holtz et al. 2004)',
		1016 'Caudal vertebrae, pre- and postspinal laminae' /  absent present,
		1017 'Cervical vertebrae, centra, ventral surface, mediolateral width' /  'more than 1/3 ' 'less than 1/3 of centrummid-height width. (Longrich and Currie 2009b)',
		1018 'Femur, posterolateral ridge running from greater trochanter to femoral shaft, position' /  posterolateral_margin 'lateral surface (Xu et al. 2012)',
		1019 'Mc III, diaphysis, length' /  more subequal_or_less_than_2_times_distal_epiphysis_width._,
		1020 'Maxillary fenestra, shape' /  rounded 'crescentic/slit-like ',
		1021 'Tibiotarsus, distal end, posterior extension of articular surface for distal tarsals/tarsometatarsus' /  'absent, articularrestricted to distalmost edge of posterior surface ' 'well-developed posterior extension, sulcus cartilaginis tibialis(sensu Baumel and Witmer 1993), distinct surface extending up the posterior surface of the tibiotarsus (Clarke andNorell 2002)',
		1022 'Tibiotarsus, sutures between ascending process of astragalus and distal tibia' /  visible 'not visible, obliterated',
		1023 'Tibia/tarsal distal condyles, tuberositas retinaculi extensoris (indicated by short medial ridge or tubercle proximalto the condyles close to the midline and a more proximal second ridge on the medial edge)' /  absent 'present (O''Connor 2009)',
		1024 'Ilium, preacetabular process, medial ridge, development' /  slightly_reduced 'prominent (Holtz et al. 2004)',
		1025 'Humerus, head, long axis in proximal view' /  collinear_with_the_plane_of_the_proximal_expansion_of_the_humerus oriented_slightly_obliquely,
		1026 'Mc I, proximal end, lateral proximolateral process' /  poorly_developed prominent,
		1027 'Scapula, medial surface, anteroventral margin above the glenoid, rugose ossification' /  absent present,
		1028 'Femur, distal end, expanded lateral supracondylar ridge, which ends in a well developed proximal tubercle' /  absent present,
		1029 'Postorbital, medial surface, articular facet for the laterosphenoid, shape and development' /  shallow 'deepconcavity (Modified from Sereno and Brusatte 2008)',
		1030 'Humerus, proximal end, distinction between head and deltopectoral crest' /  absent present,
		1031 'Ischium, obturator process/flange (medioventral lamina)' /  'absent, indistinct from shaft ' present_and_distinctfrom_shaft,
		1032 'Caudal vertebrae, median ribs, shape in dorsal/ventral' /  'narrow-based and subrectangular ' 'wide-based andprominent, alariform (Novas et al. 2004)',
		1033 'Caudal vertebrae, median and posterior ribs, dorsal surface' /  flat 'excavated (Novas et al. 2004)',
		1034 'Caudal vertebrae, median neural spines, dorsal surface' /  mediolaterally_narrow broad,
		1035 'Caudal vertebrae, anterior neural spines, shape' /  'sheet-like ' 'rod-like (Carrano and Sampson 2008)',
		1036 'Fibula, proximomedial end, fossa/groove, posterior margin' /  closed_by_a_lip 'open (Modified fromCarrano and Sampson 2008)',
		1037 'Sternum, plates in articulated adult specimens' /  unossified ossified,
		1038 'Sternum, paired plates, ventral surface' /  less_than_or_subequal_to 'more than , that of the coracoids',
		1039 'Frontal, lacrimal suture, shape of edge' /  smooth 'notched (Senter 2010)',
		1040 'Dorsal vertebrae, anterior transverse processes, size and inclination' /  'long, thin and inclined ' 'short, wide, andonly slightly inclined (Senter 2010)',
		1041 'Frontal, ventral surface, olfactory bulbs, position' /  widely_spaced closely_appressed_medially,
		1042 'Coracoid, constricted neck between scapular facet and rest of bone' /  absent present,
		1043 Orbitosphenoid /  'present/ossified ' 'absent/unossified (Holtz et al. 2004)',
		1044 'Frontal, interfrontal suture in adults' /  'open, visible ' 'closed, coossified (Holtz 2000)',
		1045 'Frontal, postorbital process, anterior limit of the supratemporal fossa, pronounced pit' /  absent 'present (Senter 2010)',
		1046 'Tibia, distal end, lateral malleolus, anteroposterior expansion relative to medial malleolus' /  absent 'present. (Longrich and Currie 2009)',
		1047 'Humerus, head, proximal surface, shape in anterior/posterior view' /  straight_or_convex 'concave (Modified from O''Connor 2009)',
		1048 'Fibula, shaft, relationships with tibia' /  separated appressed,
		1049 'Skull, elongation in adult' /  shorter 'longer than 3 times the occipital height. (Sereno 1999)',
		1050 'Premaxillary-maxillary oral margin' /  continuous interrupted_by_a_gap,
		1051 'Cervical vertebrae, centra 3-6, proximodistal length' /  subequal_to 'more than 10% of the length of theaxis. (Yates 2006)',
		1052 'Cervical vertebrae, centra 7-9, proximodistal length' /  subequal_to 'more than 10% of the length of theaxis. (Yates 2003; modified from Gauthier 1986)',
		1053 'Frontal-postorbital facet, anterior depth' /  less 'more than 2/5 facet length',
		1054 'Distal tarsal 4, posteromedial prong, shape' /  'blunt, with a straight to rounded medial margin in proximal/distalview ' 'pointed (Modified from Langer and Benton 2006)',
		1055 'Ilium, preacetabular process, anteroventral corner with distinc ventral projection (antiliac process)' /  'absent,anteroventral margin rounded ' 'present, anteroventral margin acuminate ',
		1056 'Ilium, pubic peduncle, posterodistal margin of lateral surface, mound-like eminence' /  absent present,
		1057 'Olfactory bulbs, greatest diameter' /  length 'depth (Zelenitsky et al. 2008)',
		1058 'Cerebral hemisphere, greatest diameter' /  depth 'length (Zelenitsky et al. 2008)',
		1059 'Olfactory ratio (%)' /  more_than_45 'less than 45 (Zelenitsky et al. 2008)',
		1060 'Pubis, proximodistal length' /  subequal_to_or_less_than 'more than 2/3 of that of the femur',
		1061 'Dorsal vertebrae, anterior neural arches, hyposphene-hypantrum articulation' /  absent present,
		1062 'Manual ungual I, flexor tubercle, ventral surface, transverse groove' /  absent present,
		1063 'Femur, tibiofibular crest (ectocondylar tuber), posteriormost extent in distal view' /  anteriorly_to_the_posteriormostextent at_the_same_level_or_more_posteriorly_than_the_posteriormost_extent_of_the_medial_condyle._,
		1064 'Astragalus, parapet anterior to ascending process and ascending process base, depression' /  absent 'present as asemilunate fossa (Rauhut and Xu 2005)',
		1065 'Pedal unguals, ventral fossa' /  absent present,
		1066 'Pedal unguals II and IV, marked asymmetry among the external surfaces' /  absent present,
		1067 'Pedal digit IV, intermediate phalanges, shape' /  longer_than_broad broader_than_long,
		1068 'Pedal digit IV, medial surface, proximal half, marked fossa' /  absent present,
		1069 'Pedal unguals, collateral groove, confluence with the ventral surface' /  absent present,
		1070 'Mt I, shape' /  'long and slender, longer than 4 times its distal width ' 'short and robust, long no more than 4 timesits distal width ',
		1071 'Mc II and III, mediodistal condyle, marked laterodistal lips' /  poorly_developed 'present, directedproximomedially ',
		1072 'Cervical vertebrae, middle centra, posterior surface, mediolateral width' /  less_than 'subequal to or more than 6/5 of the dorsoventral diameter of the same surface. (Modified from Sereno 1999)',
		1073 'Dorsal vertebrae, neural spines, spinodiapophyseal basal webbing' /  absent 'present (Modified fromSereno 1999)',
		1074 'Dorsal vertebrae, anterior neural spines, shape' /  longer_than_tall_or_as_tall_as_long taller_than_long,
		1075 'Basioccipital, posterior surface, median vertical crest' /  present 'absent (Canale et al. 2008)',
		1076 'Premaxilla and maxilla, paradental laminae, depth along the tooth row' /  increases_anteriorly_since_the_posteriorend_of_the_toothrow 'homogeneous along all the tooth row length (Canale et al. 2008)',
		1077 'Maxilla/jugal articulation, inclination in lateral view' /  less_than 'subequal or more than 45° relative toventral margin. (Canale et al. 2008)',
		1078 'Splenial, anteroventral process, length relative to the anterodorsal one' /  larger_or_subequal 'less (Modifiedfrom Canale et al. 2008)',
		1079 'Jugal, ventral margin, shape in lateral/medial view' /  nearly_flat_or_slightly_convex 'strongly convex (Canale et al. 2008)',
		1080 'Skull, supratemporal fenestra, proportions' /  longer_than_wide_or_as_long_as_wide 'wider than long (Modified from Canale et al. 2008)',
		1081 'Postorbital, anterodorsal ramus, development' /  'slender, as long as or longer than thick ' 'robust, thicker thanlong. (Modified from Canale et al. 2008)',
		1082 'Postorbital and squamosal, direction of dorsal margins (when the skull is oriented horizontally)' /  posteriorlyoriented 'strongly oriented ventrally (Canale et al. 2008)',
		1083 'Cervical vertebrae, postzygapophyses, elongation' /  'posteriorly short, not surpassing the posterior end of thevertebral centra ' 'swept back posteriorly widely surpassing the posterior end of vertebral centra (Carrano andSampson 2008)',
		1084 'Axis, pleurocoels, position' /  ventrally_to 'posteriorly to the diapophyses. (Canale et al. 2008)',
		1085 'Axis, postzygodiapophyseal lamina, development' /  poorly_developed 'prominent (Canale et al. 2008)',
		1086 'Cervical vertebrae, diapophyses, shape' /  'rod-like and anteroposteriorly narrow ' 'with anteroposteriorlyextended lateral surfaces (Canale et al. 2008)',
		1087 'Dorsal vertebrae, neural arch base, shape' /  dorsoventrally_low_and_laterally_expanded 'dorsoventrally tall andlaterally compressed (Canale et al. 2008)',
		1088 'Caudal ribs, posterodistal margin, shape in dorsal/ventral view' /  unenxpanded posteriorly_expanded,
		1089 'Manual non-ungual phalanges, distal surfaces, development' /  'well-defined condyles ' 'flattened (Modifiedfrom Canale et al. 2008)',
		1090 'Mt III, distal end, shape' /  'ginglymoid, dorsoventrally extended, distinct from mt shaft ' 'mediolaterally wideand dorsoventrally low, being its dorsal margin continuous with shaft when viewed laterally (Modified from Novaset al. 2004)',
		1091 'Caudal vertebrae, ribs, ventral surface, parasagittal ridge on lateral margin' /  absent present,
		1092 'Maxilla, preantorbital process, lateral subcutaneous surface, proportion' /  taller_than_long longer_than_tall,
		1093 'Femur, distal half, thickness' /  as_tick_as 'clearly ticker than proximal half. (Xu et al. 2009)',
		1094 'Caudal vertebrae, anterior ribs, shape in dorsal view' /  'plate-like, quadrangular with subparallel anterior andposterior margins ' 'rod-like, triangular with distally converging anterior and posterior margins (Xu et al. 2009)',
		1095 'Lacrimal, posterodorsal process, orientation' /  perpendicular 'posterodorsally to subvertical (Senter 2010)',
		1096 'Scapula, acromion, dorsal margin' /  continuous_with_blade 'anterior edge laterally everted (Senter 2010)',
		1097 'Retroarticular process, direction' /  points_posteriorly 'curves posterodorsally (Senter 2005)',
		1098 'Scapula, flange on supraglenoid buttress (Senter 2005)' /  absent present,
		1099 'Scapula, proximal end, medial curvature' /  'present, lateral surface of the proximal end significantly medial to thatof the scapular blade ' 'absent, about the same level (Xu et al. 2009)',
		1100 'Scapula, articular facet for the coracoid, acromial participation, extent' /  wide 'the dorsal portion of the facetextremely thin transversely (Modified from Xu et al. 2008)',
		1101 'Cranial nerve VII, position relative to prootic lateral depression, when present' /  outside 'inside (Turner etal. 2012)',
		1102 'Pedal phalanx P4-IV, length' /  subequal_or_shorter 'longer than preceding two phalanges. (This character isnot co-variant with char. # 503)',
		1103 'Scapula, blade, lateral surface, longitudinal sulcus' /  absent present,
		1104 'Scapula, blade robustness' /  'straplike for the distal half, both dorsal and ventral margins sharply ridged ' 'relatively robust, only sharply ridged along the dorsal margin close to the distal end (Xu et al. 2009)',
		1105 'Ulna, robustness relative to tibiotarsus' /  significantly_more_slender_than 'as robust as tibiotarsus. (Xu et al. 2009)',
		1106 'Ulna, proximal end, articular surface for ulnar condyle' /  flat_mediolaterally_and_longer_anteroposteriorly_thantransversely 'a bowl-like fossa, subequal in anteroposterior and mediolateral width (Xu et al. 2009)',
		1107 'Ulna, proximal end, medial process' /  weakly_developed 'prominent (Xu et al. 2009)',
		1108 'Ulna, proximal third of shaft, anterior margin, thick ridge from coronoid (anterior/sigmoid) process' /  absent 'present (Smith et al. 2008; Xu et al. 2008)',
		1109 'Ulna, distal end, proximal extension of distal facet along the lateral margin' /  'weak, distal margin nearly straight inposterior view ' 'significant, distal margin convex in posterior view (Modified from Xu et al. 2009)',
		1110 'Ulna, distal end, anteroposteriorly thickest portion, location' /  near_the_medial_margin 'near the mid-length (Xu et al. 2009)',
		1111 'Ulna, distal end, transverse width' /  less 'more than two times anteroposterior length. (Modified from Xu etal. 2009)',
		1112 'Radius, distal end, lateral flange' /  present 'absent (Xu et al. 2009)',
		1113 'Tibia, lateral cnemial crest' /  poorly_developed prominent,
		1114 'Tibia, lateral cnemial crest, orientation' /  mainly_anteriorly_directed 'mainly laterally directed (Xu et al. 2009)',
		1115 'Surangular, anterior foramen in groove, development' /  smaller_than_groove as_large_as_groove,
		1116 'Pedal unguals, dorsal surface, shape' /  continuously_convex 'with dorsoproximal concavity (Brusatte et al. 2010)',
		1117 'Dorsal vertebrae, posterior centra, ventral keel' /  absent present,
		1118 'Distal carpals 1-2 in adult articulated specimens' /  'present, ossified ' 'absent, unossified ',
		1119 'Pedal phalanx P2-II, proximoventral process' /  small_and_asymmetrically_developed_only_on_medial_side_ofvertical_ridge_subdividing_proximal_articulation 'long and lobate, with extension of midline ridge extending onto itsdorsal surface (Makovichy et al. 2005)',
		1120 'Long bones, internal cavitation' /  moderate 'extreme (Sereno 1999)',
		1121 'Pubis, shaft close to the proximal end, anteroposterior width' /  less_than 'more than 2 times of themediolateral width. (Modified from Xu et al. 2009)',
		1122 'Mt II, lateral surface in proximal view' /  straight 'concave (Brusatte et al. 2008)',
		1123 'Dentary, anteroventral margin, form' /  'smooth, convex ' 'marked by a projecting flange, forming a "dentary chin" (Brusatte and Sereno 2008)',
		1124 'Odontoid, foramen/depression on anterolateral surface' /  absent 'present (Brusatte et al. 2008)',
		1125 'Axis, neural spine, lateral foramen/foramina' /  absent 'present (Brusatte et al. 2008)',
		1126 'Post-axial cervical centra, marked rim around the anterior convexity in opistocoelous forms' /  absent present._,
		1127 'Dorsal vertebrae, hyposphene, shape in posterior view' /  subtriangular 'rectangular (Modified fromBrusatte et al. 2008)',
		1128 'Post-axial cervical vertebrae, epipophyses, position' /  'distally on postzygapophyses, dorsal to postzygapophysealfacets ' 'placed proximally, anterior to postzygapophyseal facets (Senter 2010)',
		1129 'Sacral vertebrae, neural spine, pneumaticity' /  absent 'present (Carrano and Sampson 2008)',
		1130 'Cervical vertebrae, hypapophyses in posterior centra, development' /  poorly_developed prominent,
		1131 'Postorbital, frontal (anterodorsal) process, shelf overhanging orbit' /  absent present,
		1132 'Femur, anterior cleft between anterior and greater trochanters, elongation' /  'short, less than half ' 'elongate,more than half dorsoventral depth of femur head',
		1133 'Furcula, hypocleidum, cross section' /  rounded 'keeled (Nesbitt et al. 2009)',
		1134 'Furcula, symphysis, cross section' /  rounded 'anteroposteriorly compressed (Nesbitt et al. 2009)',
		1135 'Ischium, distal expansion, anteroposterior diameter' /  less more_than_twice_minimum_ischial_shaftanteroposterior_diameter._,
		1136 'Maxilla, contribution to the narial fossa' /  absent 'present (Longrich and Currie 2009a)',
		1137 'Maxilla, postantral wall, lateral exposition' /  concealed_in_lateral_view 'posteriorly projecting into antorbitalfenestra (Longrich and Currie 2009a)',
		1138 'Maxilla, palatal shelf, lateral exposition' /  concealed_in_lateral_view 'projecting dorsally into the antorbitalfenestra and visible in lateral view (Longrich and Currie 2009a)',
		1139 'Scapula, acromion, anteroposterior extent' /  less more_than_twice_proximal_shaft_depth._,
		1140 'Basioccipital, tubera, posterior surfaces, shape' /  flat_or_smoothly_concave 'basioccipital tubera with distinct,ovoid depressions on the posterior surface (Longrich and Currie 2009a)',
		1141 'Ischium, medial surface, ridge connecting proximodorsal process and iliac peduncle' /  absent 'present (Longrich and Currie 2009a)',
		1142 'Ilium, preacetabular process, medial ridge, anteroposterior length' /  less subequal_to_the_length_of_thepostacetabular_process._,
		1143 'Ilium, pubic peduncle, dorsoventral depth to basal anteroposterior length ratio' /  deeper_than_long 'longer thandeep (Modified from Longrich and Currie, 2009)',
		1144 'Mt IV, distal end, ventral surface, prominent tuber proximal to distal articular surface' /  absent 'present (Longrich and Currie 2009b)',
		1145 'Caudal vertebrae, pygostyle, anterior end, dorsal bifurcation' /  absent 'present (O''Connor 2009)',
		1146 'Premaxilla-maxilla articulation, shape in lateral view' /  simple 'interdigitate (Benson et al. 2010)',
		1147 'Caudal vertebrae, posterior centra, lateral excavation' /  absent present,
		1148 'Mt II, proximal half, lateral expansion over posterior margin of Mt III' /  absent present,
		1149 'Tibia, distal end, medial malleolus, shape in anterior/posterior view' /  angular_or_rounded truncated,
		1150 'Postorbital bar, anteroposterior diameter at mid-height' /  subequal_to 'more than the anteroposteriordiameter of the lacrimal at mid-height. (Brusatte et al. 2010)',
		1151 'Basisphenoid, pronounced muscle scar flanking the ventral recess' /  absent 'present (Brusatte et al. 2010)',
		1152 'Quadratojugal, posterior border, posteroventral overlapping the quadrate' /  absent 'present (Modified fromBrusatte et al. 2010)',
		1153 'Mt III, distal half, dorsal view, shape of medial margin' /  straigth 'bearing a medial expansion/bulge ',
		1154 'Occipital condyle, distinct neck' /  absent present,
		1155 'Maxilla, orientation of the groove for the dental lamina (paradental groove) on the medial surface' /  horizontalacross_its_length 'horizontal for most of its length but curves ventrally at its anterior extent (Benson et al. 2010)',
		1156 'Braincase, facial (VII) nerve foramen, number' /  one 'two (Benson et al. 2010)',
		1157 'Braincase, fenestra ovalis, primary orientation' /  'medio-lateral, such that it opens on the lateral wall of thebraincase ' 'antero-posterior, and located on the web of bone linking the crista tuberalis and the paroccipital process,such that it opens mostly anteriorly (Modified from Coria and Currie 2002)',
		1158 'Axis, centrum, anteroposterior length' /  'elongate, longer than 1.2 times the height of the posterior articular face' 'short, less than 1.1 times the height of the anterior articular face (Benson et al. 2010)',
		1159 'Ilium, postacetabular process, medioventral shelf, development' /  developed_as_a_ridge prominent_shelfventrally_projected,
		1160 'Astragalus, lateral condyle, antero-proximal extension of the articular face as a rounded triangular process' /  absent present,
		1161 'Ischium, obturator notch (in taxa with a ventrally opened notch), shape in lateral/medial view' /  '"U"-shaped' 'with diverging sides (Modified from Holtz et al. 2004)',
		1162 'Cervical vertebrae, interpostzygapophyseal lamina' /  absent 'present at least in anterior vertebrae (Zanno 2010)',
		1163 'Mc I, mediodistal condyle, development' /  well_formed 'rudimentary (Brusatte et al. 2010)',
		1164 'Humerus, distal end, medial condyle, mediolateral width' /  comparable 'larger than lateral condyle.(Brusatte et al. 2010). (Char. # 1164)',
		1165 'Dorsal vertebrae, neural spines, dorsal view' /  'quadrangular/trapezoid ' 'spine anteriorly and posteriorlybifurcated, medially pinched in dorsal view (Zanno 2010)',
		1166 'Humerus, anterodistal surface, anterior tuberosity proximal to medial epicondyle' /  absent 'present (Zanno 2010)',
		1167 'Humerus, distal half, anterolateral margin, groove ascending dorsal to medial epicondyle' /  absent 'present (Zanno 2010)',
		1168 'Ilium, pubic peduncle, shape of cross section' /  quadrangular 'roughly triangular in outline (Modified fromZanno 2010)',
		1169 'Ilium, ischial peduncle of ilium and antitrochanter form a hypertrophied and spherical boss' /  absent 'present. (Zanno 2010)',
		1170 'Ischium, articular surface for ilium, shape' /  flat_or_slightly_concave 'iliac peduncle of ischium with deep cavityfor insertion of peg-shaped, ventrally tapering ischiadic peduncle of ilium (Carrano and Sampson 2008; Zanno 2010)',
		1171 'Fibula, proximal end, anterior and posterior margins' /  subequal_in_transverse_width 'transverse width ofproximal fibula narrows posteriorly (Zanno 2010)',
		1172 'Dorsal vertebrae, middle and posterior postzygapophyses, small, flange-like lateral extensions ofpostzygapophyseal facets' /  absent 'present (Benson et al. 2010)',
		1173 'Coracoid, lateral fossa ventrodistal to glenoid (subglenoid fossa)' /  absent 'present (Benson et al. 2010)',
		1174 'Ilium, large external pneumatic foramina and internal spaces' /  absent 'present (Benson et al. 2010)',
		1175 'Maxilla, promaxillary recess, exposition in lateral view' /  present absent,
		1176 'Tibia, proximolateral condyle, anterolateral process, orientation' /  horizontally_projected 'curves ventrally (Modified from Benson et al. 2010)',
		1177 'Ulna, posterior surface distal to olecranon process' /  rounded 'sharp (Smith et al. 2008)',
		1178 'Atlas, neural arch, pneumatic foramen in dorsolateral surface' /  absent 'present (Benson et al. 2010)',
		1179 'Femur, distal end, morphology' /  central_depression_connected_to_crista_tibiofibularis_by_a_narrow_groove 'anteroposteriorly oriented shallow trough separating medial and lateral convexities (Benson et al. 2010)',
		1180 'Astragalus, fibular articular facet, orientation' /  proximolaterally 'laterally (Modified from Rauhut and Xu 2005)',
		1181 'Squamosal, dorsotemporal fossa' /  absent_or_flat 'convex (Brusatte et al. 2010)',
		1182 'Squamosal, pneumatic sinus' /  absent 'present (Brusatte et al. 2010)',
		1183 'Ectopterygoid, jugal process' /  not_inflated 'inflated (Brusatte et al. 2010)',
		1184 'Ectopterygoid, surface adjacent to pneumatic recess' /  flat 'lip (Modified from Brusatte et al. 2010)',
		1185 'Caudal vertebrae, anterior neural arches, pneumatic recesses' /  absent present,
		1186 'Ilium, antiliac (anteroventral) process, shape in lateral view' /  subtriangular 'half-crescentic, with a distinctposterior concavity ',
		1187 'Maxilla, pneumatic region on medial side posteroventral to maxillary fenestra' /  absent 'present (Benson etal. 2010)',
		1188 'Maxilla/dentary, paradental laminae' /  extend_apically_as_far_as 'fall more basally than ventral level oflateral wall of maxilla. (Benson et al. 2010)',
		1189 'Nasal, antorbital fossa' /  visible_in_lateral_view 'occluded in lateral view by a ventrolaterally overhanginglamina (Benson et al. 2010)',
		1190 'Quadrate, depression and foramen on medial surface, adjacent to mandibular condyle, at base of pterygoidprocess' /  absent 'present (Benson et al. 2010)',
		1191 'Basioccipital apron, fossa ventral to occipital condyle' /  'narrow and groove-like ' 'broad depressionapproximately two-thirds the width of the occipital condyle (Benson et al. 2010)',
		1192 'Basipterygoid processes, position' /  located_anterior_or_anteroventral_to_basal_tubera 'located ventral to basaltubera (Benson et al. 2010)',
		1193 'Maxillary/dentary, mesial carina, basal half, serration' /  present 'absent (Modified from Benson et al. 2010)',
		1194 'Middle cervical vertebrae, pleurocoel penetrates centrum through parapophysis' /  no 'yes (Benson et al. 2010)',
		1195 'Axis, parapophyses, development' /  poorly_developed 'prominent (Benson et al. 2010)',
		1196 'Sacrum, fenestrae between sacral neural spines' /  absent 'present (Benson et al. 2010)',
		1197 'Ilium, acetabular margin of pubic peduncle' /  mediolaterally_convex_or_flat 'mediolaterally concave (Benson et al. 2010)',
		1198 'Femur, long axis of medial condyle in distal view' /  oriented_anteroposteriorly 'inclined posteromedially (Benson et al. 2010)',
		1199 'Tibia, proximal end, medial condyle, shape' /  'bulbous eminence, not continuous with posterior surface of head ' 'extends distally as a ridge that merges with posterior surface of proximal end (Benson et al. 2010)',
		1200 'Tibia, fibular flange shape' /  transversely_narrow_flange 'oval mound (Benson et al. 2010)',
		1201 'Fibula, proximal end, lateral surface, posterior sulcus/trough' /  'absent, surface convex ' 'present (Modifiedfrom Benson et al. 2010)',
		1202 'Femur, distal end, lateral condyle, distalmost extent' /  does_not_project_further_distally_than 'projects distinctlyfurther than medial condyle. (Modified from Benson et al. 2010)',
		1203 'Femur, distal end, muscle scar situated medially on anterior surface, development' /  suboval_rugose_patch_notextending_to_distal_end_of_femur 'large oval depression, bound medially by a lamella (Modified from Rauhut 2003)',
		1204 'Manual phalanges, proximal end, ventral process, development' /  poorly_developed prominent_andmediolaterally_expanded,
		1205 Manual_ungual_I /  present absent,
		1206 'Ilium, supracetabular crest, extent along the pubic peduncle' /  extensive almost_entirely_excluded_by_theacetabular_rim_of_the_pubic_peduncle,
		1207 'Cervical vertebrae, anterior and middle parapophyses, relationship with the diapophyses articular facet' /  well_separated closely_placed,
		1208 'Mt II, shaft, cross section' /  rounded_to_elliptical 'laminar, mediolaterally compressed ',
		1209 'Ischium, symphysis, proximodistal extent' /  limited_to_the_distal_end proximally_expanded_as_an_apron,
		1210 'Pramaxilla, maxilla and dentary, lateral surface, neurovascular foramina, position' /  well_distant_to_the_occlusalmargin 'very close to the occlusal margin (Modified from Sereno and Brusatte 2008)',
		1211 'Cervical vertebrae, diapophyses, posterior border, angle with the anteroposterior axis of the neural arch in dorsalview' /  less_than subequal_to_90°._,
		1212 'Cervical vertebrae, prezygapophyses, shape of infraprezygapophyseal space in dorsal view' /  '''V''-shaped,diverging sides ' '''U''-shaped, sub-parallel sides ',
		1213 'Tooth crowns, height to crown base length ratio of tallest fully erupted crown' /  more 'less than 5/3',
		1214 'Caudal vertebrae, anterior and median neural arch base relative to centrum proportions' /  smaller 'equal ormore (Modified from Carrano and Sampson 2008)',
		1215 'Parietal, participation to supratemporal fossa' /  present 'absent (Brusatte et al. 2010)',
		1216 'Scapula, shaft, dorsal margin distal to the acromion, shape in lateral view' /  uniformily_straight_or_slightly_kinked 'markedly kinked, with a distinct dorsal bend ',
		1217 'Scapholunare, distal surface, orientation (and radial angle)' /  'laterodistally facing (radial angle < 45°) ' 'stronglylaterodistally facing (radial angle > 45°) (Modified from Sullivan et al. 2010)',
		1218 'Tooth, implantation' /  free_at_the_base_of_the_tooth 'teeth fused to the bone of attachment at the base (Modified from Nesbitt et al. 2010)',
		1219 'Femur, popliteal (posterodistal) fossa, proximodistal extent' /  less_than 'more than 1/3 femur length.(Nesbitt et al. 2010)',
		1220 'Supraoccipital, rugose ridge on the anterolateral edges' /  absent 'present (Nesbitt et al. 2010)',
		1221 'Exoccipital, lateral vertical crest (metotic strut) placed anteriorly to both foramina of cranial nerve XII' /  absent 'present (Nebitt et al. 2010)',
		1222 'Jugal, postorbital process, contact with the squamosal' /  absent present,
		1223 'Pubis, proximal end, lateral surface, texture' /  smooth 'rugose (Benson et al. 2010)',
		1224 'Caudal vertebrae, median postzygapophyses, epipophyses' /  absent 'present (Carrano and Sampson 2008)',
		1225 'Mc II, distal articulation' /  ginglymoid convex,
		1226 'Femur, proximolateral surface, prominent flange proximodistally elongate, distinction from greater trochanter' /  gradual 'proximal notch in anterior/posterior views (Xu et al. 2012)',
		1227 'Caudal vertebrae, anterior neural arches, proportion' /  low_and_wide narrow_and_tall,
		1228 'Anterior presacral centra, anterior half of centrum, lateral pneumatic recess' /  absent present,
		1229 'Cervical vertebrae, middle neural arches, prezygapophyses and diapophyses, relative positions' /  'prezygapophysesdorsally directed, placed above the diapophyses ' 'prezygapophyses anteriorly directed, placed at the same level of thediapophyses ',
		1230 'Mcs I-III, distal end, transverse lip bordering the proximal margin of the extensor surface' /  absent 'present (Modified from Ezcurra et al. 2010)',
		1231 'Mcs I-III, distal end, collateral ligament pits, development' /  well_developed_and_distint 'shallow, poorlydeveloped (Ezcurra et al. 2010)',
		1232 'Femur, head, anteromedial surface, tuber' /  absent 'present (Modified from Nesbitt et al. 2009)',
		1233 'Dorsal vertebrae, middle and posterior prezygapophyses, anteroventral process' /  absent 'present, pendant (Coria and Salgado 2000)',
		1234 'Dorsal vertebrae, middle and posterior hyposphene, size in lateral view' /  less 'comparable to thepostzygapophyses. (Novas et al. 2008)',
		1235 'Dorsal vertebrae, anterior and middle neural arches, anterior infraprezygapophyseal fossae, development' /  shallow deep,
		1236 'Dorsal vertebrae, neural spines, height, transition from middle to posteriormost' /  gradual markedly_abrupt._,
		1237 'Caudal vertebrae, chevrons, proximal articular surface, distinct transverse ridge dividing surface into anteriorand posterior facets' /  present 'absent, low mounds may be present, one on each side, laterally (Benson et al. 2010)',
		1238 'Exoccipital, ventral projection in lateral view' /  'short, weak ' 'strong, beyond squamosal and approachingventral end of the quadrate (Longrich et al. 2011)',
		1239 'Dentary posterodorsal process, shape in lateral view' /  straight_or_weakly_curved strongly_bowed_dorsally,
		1240 'Dentary, symphysis, posteroventral surface, posterior process' /  poorly_developed 'prominent (Longrich etal. 2011)',
		1241 'Dentary, anteroventral margin, shape in lateral/medial view' /  straight_or_weakly_downturned stronglydownturned,
		1242 'Dentary, lateral surface, fossa' /  absent present,
		1243 'Surangular, anteroposteriorly elongate flange on the ventral edge' /  absent present,
		1244 'Ilium, vertical crest above the acetabulum, inclination' /  dorsally_directed 'dorsoposteriorly directed (Brusatte et al. 2010)',
		1245 'Jugal, postorbital process, pronounced ridge on the lateral surface, which borders the postorbital posteriorly' /  absent 'present (Brusatte et al. 2010)',
		1246 'Distal carpals 1+2, shape in dorsal/ventral view' /  quadrangular 'semilunate, with distinctly convex/roundedproximal margin ',
		1247 'Ulna, proximal surface, anteroposterior diameter' /  more_than 'less than 3/2 mediolateral width',
		1248 'Mc III, proximal end, heel-like process at base' /  absent 'present (Sereno 1999)',
		1249 'Radius, proximal end, articular facet for ulna, inclination relative to long axis of bone' /  reclined 'subvertical. (Gishlick 2002)',
		1250 'Remiges, vanes' /  symmetrical asymmetrical,
		1251 'Mc I, proximal end, radial flange' /  absent 'present (Gishlick 2002)',
		1252 'Dorsal vertebrae, neural spine, ventral half, shape' /  straight 'anteroposteriorly expanded, anteriorly convex',
		1253 'Humerus, M. brachialis origin, position relative to shaft' /  proximal 'distal (Gishlick 2002)',
		1254 'Ulna, medial surface, M. brachialis insertion scar' /  absent 'present (Gishlick 2002)',
		1255 'Radius, bicipital scar, size' /  wide_area 'reduced (Gishlick 2002)',
		1256 'Radius, medial surface, pronator muscle scar' /  absent 'present (Gishlick 2002)',
		1257 'Mc I, radiocarpo-matacarpal ligament insertion' /  absent 'present (Gishlick 2002)',
		1258 'Ulna, M. extensor metacarpi ulnaris origin, size' /  wide 'reduced (Gishlick 2002)',
		1259 'Mc II, M. extensor metacarpi ulnaris insertion' /  absent 'present (Gishlick 2002)',
		1260 'Teeth, root, mesiodistal diameter along the apicobasal axis' /  uniform 'markedly constricted close to the crown. (Barrett 2009)',
		1261 'Dentary, laterodorsal process, mediolateral development' /  ridge 'prominent shelf (Barrett 2009)',
		1262 'Dentary, laterodorsal process, anteriormost extent' /  posterior 'anterior to the mid-length of the buccalsurface. (Barrett 2009)',
		1263 'Lacrimal brow, form' /  horizontal_shelf 'ventrolaterally beveled surface (Wilson et al. 2003)',
		1264 'Antorbital fossa, external rim on anterior process of lacrimal' /  present 'absent (Wilson et al. 2003)',
		1265 'Quadrate lateral flange, maximum width' /  'approximately 1/2 of ' 'subequal to , transverse width of distalcondyles. (Wilson et al. 2003)',
		1266 'Supraoccipital nuchal wedge and parietal alae, position of dorsal extremity' /  slightly 'considerably abovefrontoparietal skull table. (Wilson et al. 2003)',
		1267 'Dentary-surangular articulation, form' /  'narrow V-shaped notch ' 'broad U-shaped socket (Wilson et al. 2003)',
		1268 'Dentary, medial articular prong for surangular (separate from dorsal prong that is exposed laterally)' /  absent 'present (Wilson et al. 2003)',
		1269 'Axis, intercentrum length' /  'less than 1/3 ' 'more than 1/3 , of axial centrum length. (Sereno 1999)',
		1270 'Axis, spinopostzygapophyseal lamina, form' /  straight_or_gently_concave 'deeply notched (Wilson et al. 2003)',
		1271 'Cervical epipophyses, form' /  ridgelike_or_subconical 'at least, mid cervical epipophyses anteroposteriorlyextended with anterior corner (Wilson et al. 2003)',
		1272 'Cervical epipophyses, mediolateral thickness' /  robust thin,
		1273 'Cervical vertebrae, middle (C4-6) neural spines, orientation' /  vertical 'dorsoposteriorly inclined (Wilsonet al. 2003)',
		1274 'Sacral neural arches, development of paramedian fossae' /  poorly_developed 'divided by vertical septa (Wilson et al. 2003)',
		1275 'Cervical ribs, form of lateral process for articulation with successive rib spine in mid cervicals' /  ridge 'flange. (Wilson et al. 2003)',
		1276 'Sacral vertebrae, posterior ribs, attachment position' /  ventral_margin 'angled toward dorsoposterior corner ,of postacetabular process. (Sereno 1999)',
		1277 'Tibia, distal half, crest placed distal to tibiofibular crest with flattened articular edge for fibular shaft' /  absent 'present (Wilson et al. 2003)',
		1278 'Fibula, shaft ventral to tibiofibular crest, position relative to tibial shaft' /  lateral 'anterior (Wilson et al. 2003)',
		1279 'Pubis, shaft, distal half, transverse width of blade-shaped medial portion' /  subequal_to 'twice the width of ,rod-shaped lateral portion. (Sereno 1999)',
		1280 'Mc II, distal condyles, distal projection' /  subequal leteral_condyle_more_developed,
		1281 'Premaxilla, posterior half, teeth' /  present absent,
		1282 'Nasal, premaxillary articular surface, extent' /  less_than 'subequal to or more than 1/2 of nasal length.(O''Connor 2009)',
		1283 'Quadrate, pterygoid process, shape' /  broad_and_trapezoidal 'sharp and pointed (O''Connor 2009)',
		1284 'Quadrate, distal end' /  with_two_transversely_aligned_condyles 'with a triangular, condylar pattern, usuallycomposed of three distinct condyles (O''Connor 2009)',
		1285 'Dorsal vertebrae, middle and posterior centra, lateral side, excavation distinct from pleurocoel' /  weakly_or_notexcavated 'deeply excavated by a groove/fossa (Modified from O''Connor 2010)',
		1286 'Sacral vertebrae, short vertebrae with dorsally directed parapophyses just anterior to the acetabulum' /  absent 'present (O',
		1287 'Caudal vertebrae, pygostyle, posterior constriction' /  absent 'present (O''Connor 2009)',
		1288 'Coracoid, scapular articulation, position' /  'at the shoulder (proximal) end ' 'placed more distally (O''Connor 2009)',
		1289 'Scapulocoracoid, angle between the humeral articular facets of the coracoid and the scapula' /  placed_in_the_sameplane 'forming a sharp angle (O''Connor 2009)',
		1290 'Coracoid, proximal end, peg-like process (acrocoracoidal tubercle)' /  absent 'present (O''Connor 2009)',
		1291 'Coracoid, sternal margin' /  convex 'straight to concave (Modified from O''Connor 2009)',
		1292 'Scapula, acromion, anterior margin in lateral/costal view' /  blunt 'tapered (O''Connor 2009)',
		1293 'Pedal phalanx P1-I, proximal end, size compared to distal end of mt I' /  comparable 'much larger, expandedmediolaterally ',
		1294 'Furcula, omal tips, shape' /  straight 'curved dorsally (O''Connor 2009)',
		1295 'Furcula, omal tips, expansion in lateral view' /  absent 'present (O''Connor 2009)',
		1296 'Conjoined pubes in anterior/posterior view, mediolateral width' /  'gradually narrowing distally, lateral margin ofpubis gently curved ' 'abruptly narrowing a mid-length, lateral margin of pubis sigmoid ',
		1297 'Sternum, posterolateral process, inclination' /  parallel_or_nearly_parallel_to_the_long_axis_of_the_sternum 'directed laterodistally so that the distal ends are located lateral to the anterior half of the sternum (O',
		1298 'Humerus, proximoanterior surface, well-developed circular fossa on midline' /  absent 'present (O''Connor 2009)',
		1299 'Humerus, insertion of the m. coracobrachialis anterioris, circular scar on anterior surface' /  absent 'present (O''Connor 2009)',
		1300 'Humerus, anterior surface, distal end of bicipital crest, pit-shaped fossa for muscular attachment' /  absent 'present (O',
		1301 'Carpometacarpus, ventral surface, supratrochlear fossa deeply excavating proximal surface of pisiform process' /  absent 'present (O''Connor 2009)',
		1302 'Ischium, proximodorsal process, iliac contact' /  absent 'present (Modified from O''Connor 2009)',
		1303 'Tibiotarsus, distal end, medial surface of medial condyle deeply excavated by a pit-like epicondylar depression(depressio epicondylaris medialis)' /  absent 'present (O''Connor 2009)',
		1304 'Tarsometatarsus, proximal half, anterior fenestra between Mt III and IV' /  absent present,
		1305 'Palatine, spatial development' /  mainly_along_a_palatal_plane 'developed along three axes, perpendicular toeach other (Modified from Marya_ska et al. 2002)',
		1306 'Pterygoid, basal process for contact with the basisphenoid' /  absent 'present (Marya_ska et al. 2002)',
		1307 'Ectopterygoid, contact with lacrimal' /  absent 'present (Marya_ska et al. 2002)',
		1308 'Ectopterygoid, shape' /  'short with a hook-like process ' 'elongate and slender, without a hook-like process (Marya_ska et al. 2002)',
		1309 'Jugal, postorbital process, inclination' /  posterodorsally 'strictly dorsally (perpendicular to ventral margin ofjugal) ',
		1310 'Maxilla, anteromedial process, position' /  'ventral, immediately dorsal to interdental plates ' 'dorsal, immediatelyventral to dorsal surface of maxillary anterior process (Benson et al. 2010)',
		1311 Palpebral_ossification /  absent 'present (Currie and Carpenter 2000)',
		1312 'Postorbital, anterodorsal process, participation to supratemporal fossa' /  present 'absent (Modified fromBenson et al. 2010)',
		1313 'Manual digit II, phalanges, number' /  3 2_or_less,
		1314 'Quadratojugal, ascending process apex, anteriormost extent relative to infratemporal fenestra' /  close_to_posteriormargin_of_fenestra 'close to anterior margin of fenestra (Modified from Brusatte et al. 2010)',
		1315 'Maxilla, promaxillary recess, position in antorbital fossa' /  anterior_or_anterodorsal_margin 'in the anteroventralcorner (Brusatte et al. 2010)',
		1316 'Maxilla, maxillary fenestra, position in medial view' /  does_not 'does abut the dorsal border of maxillaryantrum. (Brusatte et al. 2010)',
		1317 'Premaxilla, narial fossa, anterior margin' /  shallow 'invaginated as a deep groove (Brusatte et al. 2010)',
		1318 'Premaxilla, anterodorsal margin at the level of the anterior margin of external naris, shape in lateral view' /  gentlyconvex 'distinctly inflected posterodorsally, describing a slightly obtuse or rigth corner (Modified from Brusatteet al. 2010)',
		1319 'Quadratojugal, posteromedial flange running along quadrate articulation, dorsoventral extent' /  elongate 'short,limited to the ventral margin (Choiniere et al. 2010)',
		1320 'Postorbital, ventral (jugal) process, cross section' /  'robust, broader than long or as broad as long ' 'flat andslender, longer than broad ',
		1321 'Manual phalanx P1-I, distal end, mediolateral axis, clockwise torsion relative to the proximal surface, angle' /  lessthan 'more than 30°. (Martinez et al. 2011)',
		1322 'Frontal, supratemporal fossa, anterior margin, crest bisecting the surface' /  absent 'present (Brusatte andSereno 2008)',
		1323 'Frontal, internal pneumatic sinus' /  absent present,
		1324 'Maxilla, posterior view, lateromedial separation between interfenestral and postantral struts' /  wider 'ornarrower than the combined width of interfenestral and postantral struts. (Eddy and Clarke 2011)',
		1325 'Nasal, lateral view, naso-maxillary process' /  absent 'present (Eddy and Clarke 2011)',
		1326 'Joined frontals, mediolateral width across the anteromedial margins of supratemporal fossae' /  more_than 'lessthan 2/5 of the width of the paired frontals in that point',
		1327 'Frontal in adult, participation to dorsal orbital margin' /  estensive extremely_reduced_or_obliterated,
		1328 'Dentary, dorsal surface, shape in lateral/medial view' /  flat_to_convex anteriorly_concave,
		1329 'Frontal, anterior margin of supratemporal fossa, orientation' /  mainly_dorsally posterodorsally,
		1330 'Frontal, nasal processes' /  present_and_elongate strongly_shortened,
		1331 'Mt IV, distal end, lateral surface, accessory crest' /  absent 'present (Turner et al. 2009)',
		1332 'Frontal, dorsal surface' /  smooth rugose,
		1333 'Frontal, lateral surface, dorsal margin' /  uniformly_curved 'markedly convex at the level of thelacrimal/prefrontal contact ',
		1334 'Mandible, ventral margin, shape in lateral view' /  straight_to_moderately_convex_ventrally 'markedly convexventrally, with a distinct bend at the dentary-angular contact (Senter 2011)',
		1335 'Tibia, distal end, anteromedial margin, shape in distal view' /  rounded marked_by_a_proximodistally_oriented_ridge._,
		1336 'Astragalus, proximal articular facet for fibula, extent' /  more_than 'less than , 3/10 of the transverse width.(Langer and Benton 2006)',
		1337 'Anterior presacral centra, anterior half of centrum, pneumatic recess, development' /  not_perforated_medially 'perforated medially (Modified from Rauhut 2003)',
		1338 'Axis, neural spine, posterodorsal apex, position relative to anterodorsal apex' /  dorsal at_the_same_height,
		1339 'Femur, fourth trochanter, proximal and distal ends, inclination relative to shaft' /  'similar slope (trochantersymmetrical) ' 'distal margin more steeply inclined (trochanter asymmetrical) (Langer and Benton 2006)',
		1340 'Maxilla, dorsal process, posterolateral margin, antorbital fossa' /  exposed_laterally 'concealed by a thin lamina. (Sues et al. 2011)',
		1341 'Distal carpal 5, posteroventral process overlapping distal carpal 4' /  absent 'present (Martinez et al. 2011)',
		1342 'Pubis, apron, lateral margin, shape' /  straight_or_uniformly_curved 'sinusoidal (Martinez et al. 2011)',
		1343 'Frontal, medial margin of supratemporal fossae and presence of a posteriorly directed traingular plate of bone' /  'subparallel, plate absent ' 'diverging anteriorly, plate present (Modified from Rauhut 2003)',
		1344 Ethmoidals /  unossified ossified,
		1345 'Posterior tympanic recess, position' /  on_anterior_surface_of_paroccipital_process 'extends into opisthoticposterodorsally to fenestra ovalis, confluent with this fenestra (Modified from Senter 2010)',
		1346 'Lacrimal, ventral process, lateral lamina, anteriormost point, position' /  'at mid-height ' 'in the dorsal half (Smith et al. 2008)',
		1347 'Dorsal vertebrae, posterior neural spines, mediolateral width at mid-height' /  more 'less than 1/12 of spineheight',
		1348 'Axis, neural arch, lateral surface, pneumatic recess' /  absent present,
		1349 'Dorsal vertebrae, anterior neural arches, lateral surface, pneumatic recesses' /  absent present,
		1350 'Dorsal vertebrae, middle and posterior centra, pneumatic recesses' /  absent present,
		1351 'Dorsal vertebrae, middle and posterior neural arches, lateral surface, pneumatic recesses' /  absent present,
		1352 'Sacral vertebrae, neural arches, lateral surface, pneumatic recesses' /  absent present,
		1353 'External mandibular fenestra, dorsal margin, shape in lateral view' /  straigth_to_convex concave,
		1354 'Articular, mandibular glenoid, shape in lateral view' /  flat_to_concave convex,
		1355 'Dentary, symphysis, proportions in dorsal/ventral view' /  as_wide_as_long longer_than_wide,
		1356 'Dentary, interdental septa' /  'present, at least labially ' absent,
		1357 'Calcaneum, articulation with astragalus' /  open fused,
		1358 'Dentary, posterodorsal process, depth' /  shallower deeper_than_posteroventral_process._,
		1359 'Dentary, posteroventral process, shape in lateral view' /  straigth ventrally_bowed,
		1360 'Dentary, internal pneumatic sinus' /  absent present,
		1361 'Surangular, posterior half, depth' /  more less_than_angular_posterior_depth._,
		1362 'Lacrimal, ventral process, medially inset relative to dorsal process' /  absent present,
		1363 'Jugal, quadratojugal process, position relative to apex of postorbital process' /  posterior ventral,
		1364 'Maxilla, promaxillary recess, maximum diameter' /  less_than 'more than 1/3 of anterior end of antorbitalfossa dorsoventral depth. (Modified from Longrich and Currie 2009a)',
		1365 'External mandibular fenestra, posterodorsal corner, position' /  posterior_or_ventral anterior_to_surangularcoronoid_eminence._,
		1366 'Mt III, dorsal surface proximal to distal condyles, bony "tab" on lateral margin' /  poorly_developed 'pronounced (Zanno et al. 2011)',
		1367 'Mc IV, shape' /  comparable_to_remaining_mcs 'conical, distally tapering ',
		1368 'Parietal, mediolateral width' /  less more_than_frontal_interorbital_width._,
		1369 'Dorsal ribs, distal end' /  unexpanded expanded_relative_to_remaining_of_rib._,
		1370 'Frontal, postorbital process, dorsal eminence' /  absent 'present (Modified from Carrano and Sampson 2008)',
		1371 'Jugal, postorbital process' /  present absent,
		1372 'Surangular, posterolateral foramen' /  present absent,
		1373 'Sternum, carina' /  absent present,
		1374 'Sternum, carina, extent' /  limited_to_the_caudal_half_of_sternum estending_along_the_whole_length_of_thesternum,
		1375 'Scapula, articular facet for the coracoid, acromial participation' /  present 'absent (Modified from Xu et al. 2009)',
		1376 'Sternum, costal processes, number' /  3_or_less 4_or_more,
		1377 'Humerus, proximal end, anterior surface, ''transverse groove''placed proximally to the humeral bicipitaltubercle, shape' /  deep_sulcus low_subtriangular_depression,
		1378 'Humerus, bicipital crest, distal end, muscular attachment, development' /  pit_placed_anterodistally 'fossaplaced posterodistally (Modified from O''Connor 2009)',
		1379 'Manual unguals, flexor process, shape' /  tubercle keel,
		1380 'Manual unguals, flexor process' /  present absent,
		1381 Accessory_tympanic_recess_extension_of_the_posterior_tympanic_recess /  absent present,
		1382 'Anterior tympanic recess, position relative to the basipterygoid process' /  posterior at_same_level,
		1383 'Ilium, postacetabular process, lateral surface, M. ileofemoralis fossa, posteriormost extent' /  reachs_the_posteriormargin_of_the_ilium 'stops anteriorly to the posterior margin of the ilium. (Tykoski 2005)',
		1384 'Furcula, width' /  less 'more than 4/5 scapula proximal width',
		1385 'Furcula, hypocleidum' /  absent present,
		1386 'Furcula, hypocleidum, length' /  less 'more than 1/3 clavicular rami length',
		1387 'Manual phalanges, penultimate phalanx on digits, diaphysis just proximal to the distal epiphysis, diameter' /  'comparable to proximal half diameter, distal epiphysis expanded proximodistally ' 'narrower, distal epiphysisexpanded dorsoventrally ',
		1388 'Manual phalanges, penultimate phalanges on digits, diaphysis, shape' /  straight ventrodistally_curved,
		1389 'Maxilla, ventral process, posterior to the ascending process, ventral margin, shape' /  rounded 'sharp (Choiniere et al. 2010)',
		1390 'Basipterygoid processes, lateral surface, pneumatic depression' /  absent present,
		1391 'Crista interfenestralis, position relative to middle ear opening' /  not_depressed depressed,
		1392 'Mandible, internal mandibular fenestra, size' /  'slit-like ' wide,
		1393 'Dorsal vertebrae, transverse processes, inclination' /  subhorizontal 'ventrally pendant (Zanno 2010)',
		1394 'Ilium, antitrochanter' /  absent present,
		1395 'Mt II, shaft, posterior surface, medial margin, proximodistally directed crest' /  absent 'present (Choiniereet al. 2010)',
		1396 'Jugal, participation to antorbital fenestra' /  less_than subequal_or_longer_than_maxilla_participation._,
		1397 'Manual non-ungual phalanges, diaphysis, length' /  more subequal_or_less_than_distal_epiphysis_length._,
		1398 'Furcula, shape' /  '"V"-shaped ' '"U"-shaped (O''Connor 2009)',
		1399 'Quadratojugal, ascending process, lateral surface, anterior margin, dorsoventrally oriented crest' /  absent 'present (Brusatte et al. 2010)',
		1400 'Quadratojugal, jugal process, anterior end, shape in lateral view' /  tapered_to_blunt 'forked (Modified fromBrusatte et al. 2010)',
		1401 'Quadrate, distal end, lateral condyle, extension on lateral surface of bone' /  limited 'extended dorsally (Brusatte et al. 2010)',
		1402 'Prefrontal-nasal contact' /  present 'absent (Brusatte et al. 2010)',
		1403 'Dentary, first tooth, position' /  in_the_anterior_end posteriorly_inset,
		1404 'Premaxilla/maxilla, ventral view, deep sulcus between palatal shelf and paradental laminae' /  absent present._,
		1405 'Maxilla, medial view, shape of ridge across interdental plates' /  straight 'sinuous (Eddy and Clarke 2011)',
		1406 'Nasal, narial fossa, posterior margin' /  distinct 'covered by rugosity (Modified from Eddy and Clarke 2011)',
		1407 'Postorbital, frontal (anterodorsal) process, dorsal surface, vascular groove' /  absent 'present (Eddy 2008)',
		1408 'Prefrontal-frontal facet, shape' /  triangular 'rounded (Eddy and Clarke 2011)',
		1409 'Dorsal vertebra 12, neural spine, apex, contact with neural spine apex of dorsal 11' /  absent present,
		1410 'Humerus, anterior surface, distal end, area at the level of lateral condyle, distinct fossa' /  absent 'present (Benson et al. 2010)',
		1411 'Caudal vertebrae, anterior centrocostal lamina, anterior end' /  unexpanded 'expanded anterolaterally forming alateral spur (Rauhut 2011)',
		1412 'Caudal vertebrae, centroprezygapophyseal laminae, development' /  weakly_developed 'robust and leading tothe neural canal (Rauhut 2011)',
		1413 'Caudal vertebrae, anterior centra, ventral surface, longitudinal sulcus, depth' /  shallow 'deep with distinctmargins (Modified from Rauhut 2003)',
		1414 'Coracoid, ventrolateral surface, texture' /  smooth 'skulptured (Agnolin et al. 2012)',
		1415 'Caudal vertebrae, anterior centra, lateral surface, anterior half, subcircular depression' /  absent 'present (Agnolin et al. 2012)',
		1416 'Coracoid, posteroventral process, direction relative to rest of coracoid' /  aligned 'medially deflected (Agnolin et al. 2012)',
		1417 'Astragalus, ascending process (and corresponding articular facet in tibia), anterior view, shape' /  triangular quadrangular,
		1418 'Radius, proximal end, lateral process, development' /  poorly_developed proximolaterally_directed,
		1419 'Radius, shaft, lateral margin, "osseous process"' /  absent present,
		1420 'Maxilla, maxillary fenestra, anterior half, overlapped by lateral lamina of antorbital fossa' /  absent 'present (Brusatte et al. 2010)',
		1421 'Maxilla, ventral process, lateral surface, lateral foramina, relationships' /  distinct 'set in a longitudinal groove. (Brusatte et al. 2010)',
		1422 'Articular, mediolateral width of jaw muscle attachment site' /  less_than_or_equal_to_more_than 'width ofglenoid for articulation with quadrate (Brusatte et al. 2010)',
		1423 'Premaxillary teeth, lingual surface' /  concave 'straight (Brusatte et al. 2010)',
		1424 'Cervical vertebrae, anterior and middle centra, posterior centrodiapophyseal lamina, orientation' /  posteroventrally 'posteriorly (Brusatte et al. 2010)',
		1425 'Ilium, lateral surface, dorsoventrally directed crest above the acetabulum, dorsal extent' /  does_not does_reach_the_dorsal_margin_of_ilium._,
		1426 'Coracoid, tubercle, position' /  'ventrolateral surface, apex ventral to glenoid ' 'anterolateral corner, apex dorsalto glenoid ',
		1427 'Mt IV, distal end, condyles' /  symmetrical 'asymmetrical, with medial condyle prominent and lateral condylereduced ',
		1428 'Sternum, posterior margin, in taxa bearing a distint posteromedian process, shape in ventral view' /  mediallyacuminate 'flat to convex, mediolaterally expanded (Modified from O''Connor 2009)',
		1429 'Tarsometatarsus, proximal surface, inclination relative to proximodistal axis of metatarsus' /  perpendicular 'partially inclined, facing anteroproximally (O''Connor 2009)',
		1430 'Calcaneum, fibular notch' /  present absent,
		1431 'Tibiotarsus/astragalus, distal condyles, lateral condyle, width' /  subequal_or_less 'more than medial condylewidth. (Modified from O''Connor 2009)',
		1432 'Mt III, shaft, lateral surface, distal half, contact with Mt IV' /  absent present,
		1433 'Pedal unguals lateral surface, laterally projecting ridge' /  absent 'present (O''Connor 2009)',
		1434 'Maxilla, promaxillary fenestra, medial surface' /  unfenestrated fenestrated_and_leading_to_medial_surface,
		1435 'Maxilla, preantorbital ramus, lateral surface, dorsoventral depth at mid-length' /  more 'subequal to thedepth of the maxilla ventral to the antorbital fossa. (Modified from Turner et al. 2007)',
		1436 'Maxilla, ascending ramus, base, lateral surface, development' /  'large, plate-like ' 'reduce lip of bone betweennasal facet and antorbital fossa (Modified from Turner et al. 2007)',
		1437 'Ilium, lateral surface, vertical crest dorsal to the acetabulum, anteroposterior width' /  less 'more than _blade height. (Modified from Brusatte and Benson 2013)',
		1438 'Posterior dorsal and anterior caudal vertebrae, postzygapophyses, position relative to the level of theprezygapophyses' /  about_at_the_same_level 'clearly dorsally (Modified from Brusatte and Benson 2013)',
		1439 'Fibula, distal end, anteroposterior length' /  more 'less than 9/5 mid-shaft width. (Modified from Benson etal. 2010)',
		1440 'Pubis, foot, maximum longitudinal axis, angle formed with the distal half of pubis in lateral view' /  more less_than_75°._,
		1441 'Quadrate, shaft, proximal half, inclination relative to rest of shaft' /  straight 'posteriorly curved (Ezcurraand Novas 2007)',
		1442 'Femur, anterior trochanter, separation from shaft' /  absent_or_minimal 'present and extensive (Nesbitt et al. 2009)',
		1443 'Manual phalanges P1-III and P2-III, relationships' /  distinct fused,
		1444 'Cervical vertebrae, lamina connecting posteroventral margin of diapophysis and posteroventral rim of centrum' /  absent 'present (Rauhut 2003)',
		1445 'Premaxillary tooth 2, size relative to teeth 3 and 4' /  comparable 'larger (Senter 2010)',
		1446 'Dentary, dorsal and ventral margins in lateral view' /  diverging_posteriorly 'parallel for most of their length (Senter 2010)',
		1447 'Maxilla, lateral view, angle between anterodorsal and ventral margins' /  more_than 'less than 80°.(Modified from Ezcurra and Novas 2007)',
		1448 'Lacrimal, exposed on skull roof in dorsal view' /  absent 'present (Gauthier 1986)',
		1449 'Ulna, distal end, articular surface, shape and extent' /  'flat to spatulate, limited to the distal facet ' 'bulbous,expanded in the distal end of the cranial surface ',
		1450 'Pedal phalanges, distal extensor pits, development' /  shallow 'deep with defined margins (Turner et al. 2009)',
		1451 Lacrimal /  present absent,
		1452 'Parietal, dorsal surface' /  flat 'convex, posteroventrally directed ',
		1453 'Intermediate sacral (middle sacral) centra, length' /  comparable_to longer_than_the_others_sacrals_andanteriormost_caudals._,
		1454 'Astragalus, fibular facet, size' /  'large, expanded anteroposteriorly ' 'reduced, confined anteriorly (Modifiedfrom Smith et al. 2008)',
		1455 'Dentary, symphysis, medial surface, broad horizontal groove, anteriorly upturned and bounded ventrally by tworidges' /  absent present,
		1456 'Tibia, lateral cnemial crest, dorsal/proximal margin, orientation' /  'parallel to dorsal/proximal margin of medialcondyle, or moderately upturned ' 'strongly upturned (directed proximally) ',
		1457 'Femur, proximal end, anterior trochanter major axis, angle formed with head major axis' /  more 'less than 45°. (Modified from Osi and Buffetaut 2011)',
		1458 'Maxilla, subcutaneous flange bordering the antorbital fossa laterally on the posterior end of the main body,resulting in a fossa forming a channel between the flange and the main body' /  absent 'present (Brusatte et al. 2010)',
		1459 'Jugal, lateral surface, cornual process/boss' /  absent present,
		1460 'Postorbital, supraorbital ("cornual") process, position' /  overhanging_orbit posteroventral_to_dorsal_orbitmargin,
		1461 'Femur, distal end, medial surface, longitudinal crest, distal bifurcation at the level of the medial condyle' /  absent 'present (Brusatte et al. 2010)',
		1462 'Nasal, lateral surface, fossae/fenestrae, number' /  less_than more_than_three._,
		1463 'Sphenethmoid-orbitosphenoid contact' /  present 'absent (Paulina Carabajal and Currie 2012)',
		1464 'Femur, posterior trochanter, position' /  along_the_posterolateral_margin 'centered on posterior surface (Xuet al. 2012)',
		1465 'Femur, shaft, medial margin, eminence just proximal to distal end' /  absent 'present (Xu et al. 2012)',
		1466 'Mt II, shaft, distal end, anterior exposition' /  'wide, broadly visible ' 'barely visible due to plantar displacement in articulated specimens. (Xu et al. 2012)',
		1467 'Premaxillary and anterior dentary teeth, lingual surface, apicobasally oriented furrows/striations' /  absent present,
		1468 'Skull, premaxilla-maxilla suture, lateral surface, subnarial foramen, shape' /  foramen 'dorsoventrally directedchannel (Carrano et al. 2012)',
		1469 'Maxilla, ventral process, lateral surface, lateral foramina, number of rows' /  less_than_two 'two (Carrano etal. 2012)',
		1470 'Maxilla, jugal articulation, lateral shelf' /  absent 'present (Carrano et al. 2012)',
		1471 'Jugal, lacrimal articulation, flange overlapping lacrimal' /  absent 'present (Carrano et al. 2012)',
		1472 'Postorbital-squamosal articulation, shape' /  planar 'helical spiralling along its length (Carrano et al. 2012)',
		1473 'Laterosphenoid-frontal articulation' /  present 'absent (Modified from Carrano et al. 2012)',
		1474 'Prefrontal-frontal articular surface' /  planar 'peg-in-socket (Carrano et al. 2012)',
		1475 'Quadrate, proximal end, shape in proximal view' /  'rounded/oval ' 'quadrangular (Modified from Carrano etal. 2012)',
		1476 'Paroccipital process, ventral margin, shape of curve described with stapedial groove/fenestra ovalis' /  broad_arch 'narrow/acute curve (Carrano et al. 2012)',
		1477 'Cervical vertebrae, anterior and middle centra, parapophysis, position' /  close_to_the_anterior 'close to middle of centrum lateral surface. (Carrano et al. 2012)',
		1478 'Dorsal vertebrae, anterior centra, pleurocoel, size' /  larger_than_a_nutritive_foramen_but_covering_less_than_half_ofthe_lateral_surface 'hypertrophied, as large or larger than half lateral surface (Carrano et al. 2012)',
		1479 'Sacral vertebrae, neural spines, dorsal surface, mediolateral width' /  comparable 'wider than remainder ofspine. (Carrano et al. 2012)',
		1480 'Manual digit V, phalanges' /  present absentInapplicable_if_mc_V_is_absent._,
		1481 'Pubis, ischial peduncle, obturator perforation, longest axis, length' /  less 'more than  of acetabular marginof pubis. (Modified from Carrano et al. 2012)',
		1482 'Fibula, insertion of M. ileofibularis, shape' /  tubercle 'anterolaterally curved flange (Modified fromCarrano et al. 2012)',
		1483 'Humerus, deltopectoral crest, anterior margin, orientation' /  anterior curved_anterolaterally,
		1484 'Basisphenoid, indentation between basal tubera and basipterygoid processes, shape in lateral view' /  deep_notch 'shallow emabyement (Carrano and Sampson 2008)',
		1485 'Premaxilla, ventral margin, shape in lateral view' /  straight_to_convex concave,
		1486 'Scapula, anterior end, lateral surface, supraglenoid fossa, development' /  'shallow, with poorly defined margins' 'deep, dorsoventrally oriented and with defined margins (Pol and Rauhut 2012)',
		1487 'Squamosal, participation to the nuchal crest' /  absent_or_minimal 'extensive (Pol and Rauhut 2012)',
		1488 'Pubis-iliac articulation, facets, shape' /  planar 'peg-in-socket ',
		1489 'Mcs II and III, distal end, lateral condyle, ventrolateral process projected proximally' /  poorly_developed 'well-developed (Modified from Pol and Rauhut 2012)',
		1490 'Mc III, distal end, collateral shelves protruding dorsal to the collateral fossae' /  absent 'present (Ezcurra etal. 2010)',
		1491 'Mc II and III, distal end, flexor fossa, development' /  deep_with_distinct_margins 'shallow, poorly defined (Modified from Ezcurra et al. 2010)',
		1492 'Humerus, proximal end, lateral tuberosity, development' /  'well-developed, giving the lateral margin a straightprofile in anterior/posterior view ' 'reduced, giving the lateral margin a convex profile in anterior/posterior view (Modified from Ezcurra et al. 2010)',
		1493 'Frontal, prefrontal facet, position' /  'extended posterolaterally, approaching the postorbital facet ' limitedanteromedially_and_excluded_from_orbital_rim,
		1494 'Fronto-lacrimal suture, orientation in dorsal view' /  mainly_anteroposteriorly mainly_mediolaterally,
		1495 'Frontal, supratemporal fossa, anteriormost margin, position' /  in_the_center_or_lateral_half 'in the medial half of fossa. (Sampson and Carrano 2007)',
		1496 'Frontal, prefrontal/lacrimal facet, dorsoventral thickening' /  absent present,
		1497 'Frontal, prefrontal/lacrimal facet, dorsoventral thickening, position' /  closer_to_postorbital_process closer_tonasal_process,
		1498 'Frontal, postorbital process, anterolateral corner, discrete articular surface facing anteriorly' /  'absent, sharp corner' 'present and distinct from rest of the laterally-facing articular surface of process ',
		1499 'Manual ungual I, ventrodistal curvature in lateral view' /  marked reduced,
		1500 'Frontal, nasal process, overlapping by nasal, extent' /  absent_or_limited 'extensive, in particular medially, onalmost or all the process dorsal surface ',
		1501 'Caudal vertebrae, middle zygapophyses, direction in lateral view' /  moderately_curved_and_suborizontally_oriented distinctly_bowed_dorsally,
		1502 'Caudal vertebrae, anterior centra, length to anterior height ratio' /  less_than equal_or_more_than_2._,
		1503 'Ischium, lateral surface, longitudinal groove' /  absent 'present (Senter 2011)',
		1504 'Mt II, distal end, medial condyle, position relative to lateral condyle' /  at_the_same_level 'strongly offsetproximally (Senter 2011)',
		1505 'Pedal unguals III and IV, flexor tubercle, development' /  poorly_developed 'prominent and clearly definedrelative to ventral surface (Modified from Senter 2011)',
		1506 'Mcs II-III, distal end, dorsoventrally oriented intercondylar sulcus, depth' /  'deep, well-defined ' shallow,
		1507 'Maxillary/post-symphyseal dentary tooth crowns, labial surface, shape' /  smooth 'bearing apicobasallydirected ridges/flutes (Modified from Senter 2011)',
		1508 Maxillary_teeth_ventral_to_antorbital_fenestra /  present absent,
		1509 Maxillary_teeth_anterior_to_antorbital_fenestra /  present absent,
		1510 'Ilium, acetabulum, dorsal margin, position relative to the plane passing for the ventral margins of pre- andpostacetabular processes' /  at_the_same_level_or_dorsal distinctly_ventral,
		1511 'Caudal vertebrae, middle prezygapophyses' /  present absent,
		1512 'Caudal vertebrae, middle and posterior prezygapophyses, forked end' /  absent 'present (Modified fromSenter 2011)',
		1513 'Nasal, dorsal narial margin, position relative to dorsal margin of orbit in articulated skull' /  ventral 'dorsal (Modified from Senter 2011)',
		1514 'Jugal, postorbital (ascending) process, base, anteroposterior extent' /  'narrow (length less than half process height)' 'broad (length more than half process height) ',
		1515 'Pedal phalanx P2-II, distal facet, size' /  comparable_to_proximal_surface 'less than half the size of the proximalsurface (Turner et al. 2012)',
		1516 'Pubis, proximal end, medial surface, elliptical fossa' /  shallow deep_and_with_distinct_margins,
		1517 'Pedal ungual I, ventral margin, shape in lateral/medial view' /  straight_to_poorly_curved strongly_curvedventrally,
		1518 'Jugal, anterior end, projection ventral to the antorbital fenestra, fitting into a maxillary cleft' /  absent present._,
		1519 'Dentary, lateral surface, sulcus bearing neurovascular foramina, shape' /  dorsoventrally_narrow dorsoventrallyexpanding_posteriorly,
		1520 'Dentary, lingual bar' /  present absent,
		1521 'Mc II, ventral surface, proximal end, pisiform process' /  absent present,
		1522 'Vomer, dorsoventral position relative to palatine' /  at_the_same_level ventral,
		1523 'Maxilla, dentigerous margin, mediolateral position' /  labially lingually_emarginated_relative_to_lateralsurface._,
		1524 'Manual ungual I, collateral groove, confluence with ventral surface' /  absent 'present (Longrich and Currie 2009b)',
		1525 'Dorsal vertebrae, infradiapophyseal fossa, size' /  'not hypertrophied, infrazygapophyseal fossae exposed in lateralview ' 'hypertrophied, infrazygapophyseal fossae not exposed in lateral view (Longrich and Currie 2009b)',
		1526 'Dorsal vertebrae, postzygapophyses, orientation in posterior view' /  subhorizontal 'medioventrally inclined. (Longrich and Currie 2009b)',
		1527 'Postorbital, suborbital process, anterior margin, dorsoventral depth' /  'shallow, process acuminate anteriorly ' 'deep, process blunt anteriorly ',
		1528 'Teeth, root, diameter along apicobasal axis' /  uniform narrowing_basally,
		1529 'Humerus, distal end, tubercle placed proximal to the lateral epicondyle' /  absent 'present (Clarke andNorell 2002)',
		1530 'Exoccipital, posterior surface, fossa housing the X and XII cranial nerves' /  absent 'present (Longrich andCurrie 2009a)',
		1531 'Humerus, distal end, medial margin, anteroposteriorly directed ridge' /  absent present,
		1532 'Long bones, adult external texture' /  smooth vowen_and_rugose,
		1533 'Astragalus, small process protruding through a circular opening in edge of calcaneum to reach lateral margin of tarsus' /  absent 'present (Lü et al. 2013)',
		1534 'Caudal vertebrae, posteriormost ribs, shape in dorsal/ventral view' /  unexpanded expanded_at_their_lateralmargin._,
		1535 'Mt IV, proximal end, lateral side, shape' /  flat 'convex (He et al. 2013)',
		1536 'Frontal, prefrontal facet, shape in dorsal view' /  flat_to_arched 'deep notch (Loewen et al. 2013)',
		1537 'Femur, distal end, lateral condyle, anterior bulge that is slightly separated from the remainder of the condyle' /  absent 'present (Brusatte et al. 2010)',
		1538 'Mcs I-III, distal condyles, extent along dorsal surface of mcs' /  present absent,
		1539 'Ilium, ischial peduncle, antitrochanter, position' /  posteriorly 'posterodorsally to acetabulum. (Turner et al. 2012)',
		1540 'Basioccipital, basal tubera, dorsoventral depth' /  subequal_or_less 'more than occipital condyle midlinedepth. (Modified from Brusatte et al. 2010)',
		1541 'Basioccipital, basal tubera, ventral notch between tubera, proportion in posterior view' /  wider_than_deep asdeep_or_deeper_than_wide,
		1542 'Braincase, ala overlapping the lateral surface of the basisphenoid, laterosphenoid participation' /  absent 'present (Chure and Madsen 1998)',
		1543 'Cervical vertebrae, postaxial zygapophyses, shape and elongation' /  anteroposteriorly_elongate 'longest in themedio-lateral direction, with lateral halves expanded craniocaudally (Farke and Sertich 2013)',
		1544 'Cervical vertebrae, middle centra, centrodiapophyseal lamina, joining with centrum, position' /  in_posterior_half 'in the middle or anterior half (Farke and Sertich 2013)',
		1545 'Dorsal vertebrae, middle and posterior centra, horizontal lamina bisecting the infradiapophyseal fossa' /  absent 'present (Farke and Sertich 2013)',
		1546 'Tibiotarsus, distal condyles, anterior projection' /  medial_condyle_more_anteriorly_projected 'condyles equallyprojected anteriorly (Modified from Longrich and Currie 2009b; O''Connor 2009)',
		1547 'Tibiotarsus, distal condyles, shape of surfaces bordering intercondylar sulcus, gradually sloping toward midline' /  present 'absent, "U"-shaped sulcus in distal view (O''Connor 2009)',
		1548 'Ilium, preacetabular process, lateroventral fossa, rimmed margin' /  absent present,
		1549 'Ilium, preacetabular process, ventral surface, posterior end' /  narrow mediolaterally_expanded,
		1550 'Posterior cervical and cervicodorsal vertebrae, transverse processes, large ventral foramina' /  absent present._,
		1551 'Maxilla, medial surface, medial antorbital fossa' /  absent present,
		1552 'Tibia, cnemial crest, anterior end, lateral surface, proximodistally oriented ridge' /  absent present,
		1553 'Humerus, deltopectoral crest, lateral surface, biceps scar along distal margin' /  absent present,
		1554 'Ischium, acetabular rim, shape' /  'convex/beveled ' 'concave/depressed ',
		1555 'Premaxilla, narial fossa, development' /  slightly_expanded_anteroventrally_to_the_external_naris 'extensive,covering almost the whole lateral surface of the premaxillary body (Modified from Langer and Benton 2006)',
		1556 'Maxilla, ascending process, pneumatic recesses, development' /  shallow_fossa_closed_medially medially_openfenestra,
		1557 'Nasal, median crest/eminence, development' /  'restricted to nasal mid-length ' extending_over_most_of_the_nasal._,
		1558 'Nasal, narial fossa, development' /  poorly_developed_beyond_narial_margin 'expanded posteriorly (Rauhut 2003; Wilson et al. 2003; Eddy 2008)',
		1559 'Lacrimal, posterodorsal process, length' /  less 'more than 1/3 of lacrimal height',
		1560 'Frontal, dorsal surface, supratemporal fossa, extent' /  limited_to_the_posterior_third_of_the_bone 'extended formore than the posterior third of the bone (Modified from Sereno 1999; Norell et al. 2001)',
		1561 'Parietal, posterodorsal projection (nuchal plate), development' /  slightly_developed 'hypertrophied (Wilsonet al. 2003)',
		1562 'Postorbital, frontal (anterodorsal) process, dorsal surface, vascular groove, extent' /  along_anterior_half 'alongwhole surface (Eddy 2008)',
		1563 'Postorbital, suborbital process bordering ventrally the eyeball, development' /  'anteroposteriorly reduced, long nomore than 1/3 of the maximum orbital anteroposterior length ' 'pronounced, long more than 1/3 of the maximumorbital anteroposterior length (Modified from Wilson et al. 2003; Currie and Carpenter 2000)',
		1564 'Squamosal, participation to the supratemporal fossa, extent' /  marginal 'extensive (Hwang et al. 2004; Benson et al., 2010)',
		1565 'Quadratojugal, posteroventral process, length' /  no_more_than 'more than 1/2 of the anteroventral process ofthe quadratojugal. (Modified from Holtz et al. 2004)',
		1566 'Basisphenoid, ventral recess, depth' /  shallow 'deep (Holtz 2001; Rauhut 2003)',
		1567 'Dentary, posterodorsal process, length' /  less_than 'more than 1/2 of the posteroventral process. (Modifiedfrom Holtz 2000)',
		1568 'Surangular, anterior process projected into the posterior half of the external mandibular fenestra, shape andelongation' /  short_projection elongate_process,
		1569 'Mandible, dorsoventral diameter at the level of the coronoid process' /  less_than 'more than 1/3 ofmandibular anteroposterior length. (Modified from Norell et al. 2001)',
		1570 'Surangular, laterodorsal shelf, depth' /  shallow 'deep (Modified from Holtz 2000)',
		1571 'Prearticular, medial process, elongation' /  short 'elongate (Modified from Norell et al. 2001; Carr 2005)',
		1572 'Axis, epipophyses, posterolateral extent' /  does_not 'does overhang the postzygapophyses. (Rauhut 2003)',
		1573 'Postaxial cervial prezygoepipophyseal lamina, development' /  low_ridge 'prominent Ordered. (Modifiedfrom Carrano et al. 2002)',
		1574 'Postaxial cervial epipophyses, development' /  small_ridges 'overhanging the postzygapophyses (Rauhut 2003)',
		1575 'Caudal vertebrae, transition point in tail, extent' /  more 'less than three vertebrae. (Modified from Gauthier 1986)',
		1576 'Caudal vertebrae, anterior neural arches, ventral rib laminae, development' /  slightly_developed prominent_andbordering_deep_fossae,
		1577 'Sternum, posterolateral processes, elongation' /  do_not_reach do_reach_the_posteriormost_extent_of_theposteromedian_process_of_the_sternum._,
		1578 'Coracoid, tubercle, lateral development' /  slightly_developed 'strongly developed (Modified from Holtz 2000)',
		1579 'Ilium, lateral vertical crest dorsal to the acetabulum, development' /  single double,
		1580 'Ilium, processus supratrochantericus placed along the dorsal margin, at the level of the ischial peduncle,development' /  poorly_developed_tubercle 'large and rugose process (Novas 2001; Norell et al. 2001; Calvo et al. 2004)',
		1581 'Ilium, antitrochanter, development' /  low_and_small prominent,
		1582 'Ilium, postacetabular process, medioventral shelf, posterior half, lateral esposition' /  absent 'present (Modified from Carrano et al. 2002)',
		1583 'Pubis, distal foot, anterior process, anteroposterior length' /  less 'more than 1/5 of the proximodistal lengthof the pubis. (Modified from Holtz 2000)',
		1584 'Pubis, distal foot, posterior process, anteroposterior length' /  less_than 'more than 1/5 of the length of thepubis. (Modified from Holtz 2000)',
		1585 'Ischium, proximodorsal process, shape' /  low_triangular_tubercle 'hypertrophied quadrangular process (Modified from Forster et al. 1998)',
		1586 'Tibiotarsus, distal end, posterior surface, posteriorly projecting medial and lateral crests' /  absent 'present (Clarke and Norell 2002)',
		1587 'Tarsometatarsus, proximal surface, hypotarsus, posterior sulci' /  absent 'present (Modified from O''Connor 2009)',
		1588 'Premaxilla, lateral surface pierced by neurovascular foramina, number' /  'one, above the second premaxillary tooth(or in a comparable position in toothless forms) ' 'several neurovascular foramina (Modified from Ezcurra andNovas 2006)',
		1589 'Nasal, pneumatisation development' /  unfenestrated fenestrated,
		1590 'Postorbital, ventral process, ventral end, dorsoventrally oriented sulcus' /  'absent, process single ' 'present,process forked (Novas et al. 2013)',
		1591 'Cervical vertebrae, anterior and middle postzygodiapophyseal laminae, orientation in lateral view' /  posterodorsally 'subvertical (Modified from Novas et al. 2013)',
		1592 'Dorsal ribs, pneumatic recess' /  absent 'present (Novas et al. 2013)',
		1593 'Ulna, olecranon process, shape in lateral/medial view' /  quadrangular_with_subparallel_dorsal_and_ventral_margins 'trapezoidal, distally tapering ',
		1594 'Manual unguals I and II, ventral surface, median ridge running distal and connecting to the flexor tubercle' /  absent 'present (Novas et al. 2013)',
		1595 'Femur, distal view, angle between posterior margin of lateral condyle and lateral surface of ectocondylar tuber' /  'wide, subequal or more than 90° ' 'narrow, acute (Novas et al. 2013)',
		1596 'Mt III, distal end, extensor fossa, development' /  shallow_and_poorly_defined 'deep and crescentic in anteriorview (Novas et al. 2013)',
		1597 'Femur, proximal end, lateral border, shape' /  'broad rounded/squared ' 'tapering (Modified from Novas et al. 2013)',
		1598 'Manual phalanx P1-I, shape in proximal view' /  'triangular, broadest ventrally ' 'quadrangular, dorsal surface aswide or wider than ventral (Modified from Novas et al. 2013)',
		1599 'Mt III, proximal epiphysis, mediolateral width' /  more 'subequal or less than shaft width. (Novas et al. 2013)',
		1600 'Humerus, deltopectoral crest, proximoanterior margin, shape in medial/lateral view' /  'straight to convex, crestconfluent with level of head ' 'concave, crest abruptly projected distal to head ',
		1601 'Cerebral hemisphere, dorsal indentation (wulst)' /  absent present,
		1602 'Astragalus, distal end, anterior margin, lateral half, shape' /  slightly_concave 'markedly convex, anteriorlyprotruding (Novas et al. 2013)',
		1603 'Dentary, medial surface, Meckelian sulcus, dorsoventral depth' /  wide_sulcus 'narrow groove (Brusatte etal. 2010)',
		1604 'Cervical vertebrae, infrapostzygapophyseal fossa, position relative to posterior centrodiapophyseal lamina' /  fossaplaced_posterior_to_lamina 'fossa placed dorsally to lamina (Brusatte et al. 2010)',
		1605 'Caudal vertebrae, anterior neural arches, anterolateral surface, deep triangular prezygocostal fossa delimited bytwo laminae' /  absent 'present (Modified from Brusatte et al. 2010)',
		1606 'Mt III, distal end, lateral surface, large and rugose oval scar for mt IV' /  absent 'present (Brusatte et al. 2010)',
		1607 'Femur, distal end, ectocondylar tuber, shape in distal view' /  rounded_to_quadrangular 'kidney-shaped, concaveposteriorly (Modified from Novas et al. 2013)',
		1608 'Dorsal vertebrae, middle-posterior parapophyses, development' /  'distinct and well-developed ' 'small, knob-like. (Stromer 1934)',
		1609 'Jugal, posterior (infratemporal) process, depth' /  as_deep_or_shallower 'deeper than suborbital process.(Carrano et al. 2012)',
		1610 'Quadrate, dorsoventral axis of bone relative to mediolateral axis of distal condyles in posterior view' /  perpendicular 'medially inclined (Carrano et al. 2012)',
		1611 'Posterior dorsal vertebrae, hyposphene, step-like ridges on lateral margin, development' /  'short, poorly developed' 'long and prominent, bisecting the infrapostzygapophyseal fossa (Modified from Carrano et al. 2012)',
		1612 'Atlas, epipophyses, development' /  small 'prominent (Carrano et al. 2012)',
		1613 'Cervical ribs, anterior process, length' /  short 'prominent (Carrano et al. 2012)',
		1614 'Interdental septa in premaxilla and anterior dentary, spacing' /  regular 'alternate (alveoli result paired) ',
		1615 'Mts IV, distal end, shape of medial margin' /  flat_to_convex markedly_concave,
		1616 'Mt III, shaft, dorsal (extensor) surface, shape' /  flat_to_concave 'transversely convex (Modified fromO''Connor 2009)',
		1617 'Mt II, distal end, extensor fossa, development' /  relatively_small 'proximodistally elongated, covering most ofdistal end and defined by distinct raised margins (Modified from Brusatte et al. 2013)',
		1618 'Mt II, distal end, articular surface width' /  subequal_or_larger narrower_than_maximum_width_of_mt_distalend._,
		1619 'Mt II, insertion of the tendon of the M. tibialis anterioris, proximodistal position along shaft' /  in_the_proximalfourth more_distally,
		1620 'Jugal, surface medial to the anterior pneumatic recess, shape' /  flat 'excavated by a fossa (Brusatte et al. 2010)',
		1621 'Orbit, main plane orientation relative to anteroposterior axis of skull in articulated specimens' /  lateral 'anterior, due to mediolateral expansion of postorbital region (Modified from Loewen et al. 2013)',
		1622 'Maxilla, palatal shelf, ventral surface, occlusal pits' /  absent 'present (Modified from Loewen et al. 2013)',
		1623 'Squamosal, postquadratic process, lateral view, anteroposterior width perpendicular to main proximodistal axis' /  less 'more than bone length. (Modified from Loewen et al. 2013)',
		1624 'Jugal, suborbital process at base of postorbital process' /  absent 'present (Modified from Loewen et al. 2013)',
		1625 'Quadratojugal, anterior process, dorsoventral expansion overlapping the jugal laterally' /  absent 'present (Loewen et al. 2013)',
		1626 'Supraoccipital, dorsal process, dorsal surface, shape' /  unforked 'forked (Modified from Loewen et al. 2013)',
		1627 'Palatine, anterior/vomerine process' /  'absent/indistinct ' 'present/distinct (Loewen et al. 2013)',
		1628 'Prearticular, shape in lateral/medial view' /  gently_concave_dorsally '"U"-shaped (Loewen et al. 2013)',
		1629 'Prearticular, anterior end, dorsoventral depth relative to mid-length depth' /  less 'more than 11/5. (Loewenet al. 2013)',
		1630 'Prearticular, mid-shaft cross section, proportions' /  dorsoventrally_taller_than_mediolaterally_wide 'as wide astall (Modified from Loewen et al. 2013)',
		1631 'Fibula, shaft distal to M. ileofibularis insertion, medial surface, shape' /  flat_to_convex 'concave due topresence of groove (Loewen et al. 2013)',
		1632 'Ilium, postacetabular process, brevis fossa, pneumatic foramen' /  absent 'present (Zanno and Makovicky 2013)',
		1633 'Knee joint, patella' /  absent_or_unossified present_and_ossified,
		1634 'Ilium, pubic peduncle, mediolateral constriction' /  moderate 'marked, producing a hook-like peduncle (O''Connor 2009)',
		1635 'Splenial, posterodorsal margin, shape in lateral/medial view' /  acute_corner_distinct_from_posterior_margin 'notched/concave margin with the posterior corner (Tortosa et al. 2013)',
		1636 'Middle dorsal vertebrae, infradiapophyseal fossa, dorsoventral depth' /  less 'more than centrum depth.(Tortosa et al. 2013)',
		1637 'Scapula, ventral margin just distal to glenoid, shape in lateral/medial view' /  straight_to_convex 'with a distinctconcavity (Tortosa et al. 2013)',
		1638 'Tibia, fibular crest, orientation' /  'straight, proximodistal ' 'curved anteroproximally (Modified from Tortosaet al. 2013)',
		1639 'Prootic, tuberosity on the margin of the crista prootica (otosphenoid crest)' /  absent 'present (Tortosa et al. 2013)',
		1640 'Quadrate, anterior surface, large funnel-like recess' /  absent 'present (Brusatte et al. 2010)',
		1641 'Coracoid, procoracoid process, position' /  in_the_proximal_third more_distal,
		1642 'Maxilla, ventral process, posterior extent relative to the lacrimal (preorbital) bar' /  posterior ventral,
		1643 'Scapula, fossa placed posterodorsal to subglenoid buttress (when present), shape' /  elliptical 'triangular (Kobayashi and Barsbold 2005)',
		1644 'Coracoid, infraglenoid buttress placed ventrodistal to glenoid, eventually forming a cleft with posteroventralprocess' /  absent present,
		1645 'Coracoid, dorsal margin, distinct mediolateral thickening compared to the rest of bone' /  absent present,
		1646 'Tarsometatarsus, proximal vascular foramen between Mt II and III' /  absent 'present (Modified fromClarke and Norell; 2002)',
		1647 'Tarsometatarsus, distal vascular foramen between Mt III and IV' /  absent present,
		1648 'Coracoid, triosseal canal passing ventromedial to scapular facet' /  absent 'present (Longrich et al. 2011)',
		1649 'Coracoid, tubercle, furcular facet' /  absent 'present (Longrich et al. 2011)',
		1650 'Sacrum, articular facets' /  amphicoelous procoelous,
		1651 'Sacrum, anteriormost centra, ventral surface' /  flat_or_bearing_a_slight_ridge 'bearing a deep keel (Modifiedfrom Longrich and Currie 2009b)',
		1652 'Sacrum, anteriormost centrum, proportion in anterior view' /  as_wide_as_deep wider_than_deep,
		1653 'Coracoid, supracoracoid nerve foramen, position relative to subglenoid fossa' /  outside 'inside (O''Connor 2009)',
		1654 'Tarsometatarsus, distal end in taxa with completely fused metatarsi, surface between mt III and IV, interosseuscanal' /  absent present,
		1655 'Dentary, lateral surface, anterior half, accessory longitudinal groove placed just above ventral margin' /  absent present,
		1656 'Mandible, medial view, Meckelian groove in articulated specimens' /  partially_exposed 'completely covered bysplenial (O''Connor 2009)',
		1657 'Sacrum, primordial sacral 1 and 2, relationships' /  adjacent 'separated by one or more "insertion" vertebrae',
		1658 'Pedal ungual IV, length' /  more 'less than 2/3 of pedal ungual III length. (Modified from O''Connor 2009)',
		1659 'Maxilla, maxillary fenestra, area in lateral view' /  less more_than_half_of_surface_of_anterior_antorbitalfossa._,
		1660 'Quadrate-prootic contact' /  absent 'present (Clarke and Norell 2002)',
		1661 'Maxilla, ascending ramus, lateral surface, dorsoventrally oriented neurovascular groove ("anterior groove" of Sereno et al. 2004)' /  absent present,
		1662 'Maxilla, lateral surface ventral to antorbital fenestra and anterior to jugal contact, series of dorsoventrallyoriented neurovascular grooves ("curved grooves" of Sereno et al. 2004)' /  absent present,
		1663 'Maxilla, lateral surface, jugal ramus, anastomosing pattern of grooves ("posterior groove" of Sereno et al. 2004)' /  absent present,
		1664 'Cervical vertebrae, epipophyses, extent along column' /  limited_to_anterior_cervicals present_along_wholeseries,
		1665 'Maxilla, antorbital fossa, foramen dorsal to the promaxillary recess' /  asbent present,
		1666 Epipterygoid /  present 'absent (The presence of the epipterygoid may be inferred by the correspondingfacets on pterygoid and laterosphenoid)',
		1667 'Dentary, symphysis, anterior margin in dorsal/ventral view, median notch' /  absent 'present (O''Connor 2009)',
		1668 'Teeth, enamel microstructure, enamel tubules, abundance' /  absent_or_rare 'common (Modified fromHendrickx and Mateus 2014a)',
		1669 'Teeth, enamel microstructure, parallel crystallites development' /  predominant_type 'not predominant (Hendrickx and Mateus 2014a)',
		1670 'Teeth, enamel microstructure, boundary between first and second enamel types from the enamel-dentinejunction' /  'parallel to enamel-dentine junction ' 'jagged, varies in distance from enamel-dentine (Hendrickx andMateus 2014a)',
		1671 'Teeth, enamel microstructure, basal unit layer' /  present 'absent (Hendrickx and Mateus 2014a)',
		1672 'Teeth, enamel microstructure, basal unit layer' /  poorly_developed 'well-developed, with distinct planes ofseparation between adjacent units (Hendrickx and Mateus 2014a)',
		1673 'Teeth, enamel microstructure, incremental lines' /  absent 'present (Modified from Hendrickx and Mateus 2014a)',
		1674 'Mt II, distal end, proximomedial margin of medial condyle, tuber' /  absent present,
		1675 'Maxilla, ascending process, posterodorsal end, shape in lateral view' /  single forked,
		1676 'Maxilla/dentary, paradental laminae, shape in medial view' /  'triangular, apically acuminate ' 'quadrangular,apically flat (Hendrickx and Mateus 2014b)',
		1677 'Maxilla, antorbital fossa, lateral surface, anteroposterioly directed ridge ventral to the maxillary recess' /  absent 'present (Hendrickx and Mateus 2014b)',
		1678 'Dentary, posteroventral process, torsion' /  'absent, lateral surface facing laterally ' 'present, lateral surface facinglateroventrally (Lamanna et al. 2014)',
		1679 'Premaxilla, narial fossa, anteroventral corner, large pneumatic foramen' /  absent 'present (Lamanna et al. 2014)',
		1680 'Retroarticular process, proximal end, proportions' /  as_wide_as_deep_or_wider_than_deep 'much deeper thanwide (Modified from Lamanna et al. 2014)',
		1681 'Humerus, shaft in anterior/posterior view, shape' /  straight_with_subparallel_margins 'bowed laterally (Lamanna et al. 2014)',
		1682 'Maxillary/dentary teeth, mesial carina, denticle at 2/3 of the carina, proportions' /  longer_apicobasally_thanmesiodistally 'mesiodistally as wide or wider than apicobasally long (Modified from Hendrickx and Mateus 2014a)',
		1683 'Maxillary/dentary teeth, distal carina, denticle at 1/2 of the carina, proportions' /  as_long_or_longer_apicobasallythan_mesiodistally 'mesiodistally wider than apicobasally long (Modified from Hendrickx and Mateus 2014a)',
		1684 'Ulna, proximal view, orientation of olecranon process of the ulna' /  'in same plane as coronoid (anterior/sigmoid)process ' 'significantly everted medially, angle between olecranon and coronoid processes close to 120°. (Smith etal. 2008)',
		1685 'Tibia, lateral surface, fibular crest, proximal end, shape' /  single_crest forked_crest_delimiting_a_proximal_fossa._,
		1686 'Mt III, proximal end, insertion of the tendon of the M. tibialis cranialis, development' /  as_a_scar 'as a tubercle. (Modified from O''Connor 2009)',
		1687 'Mt II, medial condyle, prominent ventral (plantar) projection relative to shaft and lateral condyle, evident in bothdistal and medial view' /  absent 'present (O''Connor et al. 2014)',
		1688 Mt_pennaceous_feathers /  absent present,
		1689 'Middle caudal vertebrae, neural arches, hyposphene' /  absent present,
		1690 'Tibia, distal end, anterior surface, tuberosity proximal to astragalar facet' /  absent 'present (Ezcurra andBrusatte 2011)',
		1691 'Tibia, distal end, medial surface, anteriorly bowed tuberosity' /  absent 'present (Ezcurra and Brusatte 2011)',
		1692 'Maxilla, ventral process, dorsomedial margin, large neurovascular foramen' /  absent 'present (Hendrickxand Mateus 2014b)',
		1693 'Distal carpal 1+2, proximal articular surface, transverse groove' /  absent 'present at least medially (Modified from Xu et al. 2014)',
		1694 Distal_carpal_3 /  present 'absent (Modified from Xu et al. 2014)',
		1695 Distal_carpal_4 /  present 'absent (Modified from Xu et al. 2014)',
		1696 'Distal carpal 1+2, dorsomedial process, development' /  indistint 'prominent (Modified from Xu et al. 2014)',
		1697 Distal_carpal_3_in_adult /  separated 'fused to medial carpals. (Modified from Xu et al. 2014)',
		1698 'Semilunate carpal (1+2), proportion in extensor/flexor view' /  wider_than_proximodistally_deep 'as deep ordeeper than mediolaterally wide (Modified from Xu et al. 2014)',
		1699 'Semilunate carpal (1+2), lateralmost extent in extensor/flexor view, overlap with mc III' /  absent_or_marginal 'complete (Modified from Xu et al. 2014)',
		1700 'Mc I-distal carpal complex, relationships in adult' /  unfused 'fused, suture obliterated (Xu et al. 2014)',
		1701 'Coracoid, supracoracoid nerve foramen, position on bone' /  centered_on_lateral_surface 'closer to theanterior/medial margin ',
		1702 'Maxilla, facet for subnarial process of premaxilla, position' /  'lateral to anteromedial process, on lateral surface ' 'into a slot between anteromedial process and lateral surface (Modified from Wilson et al. 2003)',
		1703 'Premaxilla-maxilla suture, upper portion immediately ventral to the maxillary process of premaxilla, pneumaticspaces' /  absent 'present (Modified from Wilson et al. 2003)',
		1704 'Maxilla, palatal shelves, anteroposterior extent' /  elongate_for_most_of_buccal_margin short,
		1705 'Lacrimal, anterodorsal process' /  present absent,
		1706 'Exocipital, fossa for cranial nerves X-XII, depth' /  'shallow, bowl-like ' 'deep funnel (Modified fromBrusatte et al. 2010)',
		1707 Fourth_sacral_vertebra /  absent present,
		1708 Fifth_sacral_vertebra /  absent present,
		1709 Sixth_sacral_vertebra /  absent present,
		1710 Seventh_sacral_vertebra /  absent present,
		1711 Eight_sacral_vertebra /  absent present,
		1712 Ninth_sacral_vertebra /  absent present,
		1713 Tenth_sacral_vertebra /  absent present,
		1714 Eleventh_sacral_vertebra /  absent present,
		1715 'Manual digit 3, non-ungual phalanges, number' /  three less_than_three,
		1716 'Sternum, posterolateral process, distal expansion (when present), shape' /  'triangular/fan-shaped ' 'forked/branched ',
		1717 'Premaxilla, sixth alveolus' /  absent present,
		1718 'Premaxilla, seventh alveolus' /  absent present,
		1719 'Scapula, glenoid facet, extent along lateral surface' /  absent present,
		1720 'Oral margin along maxilla and jugal, ventral margin in lateral view, shape' /  straight_to_convex_ventrally 'arched, concave ',
		1721 'Scapula, distal end, shape of margins' /  angular 'rounded (Modified from Senter et al. 2011)',
		1722 'Pedal phalanx P2-II, diaphysis' /  distinct_from_epiphyses 'indistinct due to extreme proximodistal compressionof phalanx (Senter et al. 2012)',
		1723 'Mc III, distal end, position relative to mc II' /  distal not_distal,
		1724 'Mc I, mid-shaft mediolateral diameter' /  much_smaller comparable_to_humerus_shaft_diameter._,
		1725 'Caudal vertebrae 1-5, neural spine, morphology' /  'all comparably well-developed ' 'abrupt reduction in size ofneural spines, from distinct processes to low ridges ',
		1726 'Caudal vertebrae, anterior neural arches, zygapophyses, facet orientation' /  'mainly mediolaterally, zygapophysesdirected proximodistally ' 'mainly dorsoventrally, zygapophyses projected laterally ',
		1727 'Ischium, shape, in taxa with posterodorsally concave shaft, lateral view' /  uniformly_rounded 'with a markedbend (close to 90°) ',
		1728 'Mc III distal end, width' /  not_wider wider_than_distal_end_of_mc_II._,
		1729 'Manual phalanx P1III, length' /  less more_than_mc_III._,
		1730 'Maxilla, antorbital fossa, anterior to antorbital fenestra, ornament-like pits' /  absent present,
		1731 'Maxillary/post-symphyseal teeth, crown, basal cross section, shape' /  flat_to_convex_both_labially_and_lingually 'distinctly concave both sides ("8"-shaped) due to marked central depressions (Modified from Hendrickx and Mateus 2014)',
		1732 'Mc II and III, contact along shafts' /  limited_proximally extended_for_all_shaft,
		1733 'Intermetacarpal space in taxa with distally closed carpometacarpus, width' /  no_more 'more than Mc IIImid-shaft width',
		1734 'Maxilla, articular facet for premaxilla, inclination in dorsal view' /  mostly_anteriorly beveled_anteromedially._,
		1735 'Maxilla, antorbital fossa, region posteroventral to base of ascending process, lateral surface, fluted margin withlateral ornamentation' /  absent present,
		1736 'Maxilla, palatal shelf, dorsoventral thickness' /  shallow_shelf thick_torus_maxillaris_confluent_withanteromedial_process,
		1737 'Mt III, distal end, flexor surface, cruciate ligament ridges' /  absent present,
		1738 'Premaxilla, anteroventral corner of external naris, position relative to posterodorsal corner of antorbital fenestrain articulated specimens' /  ventral dorsal,
		1739 'Sternum (in taxa with plates fused medially), anterior margin, rostral spine' /  absent present,
		1740 'Dorsal vertebrae, anterior parapophyses, size' /  less 'more than half depth of anterior facet of centrum.(Brusatte et al., 2014)',
		1741 'Scapula, anterior end, lateral surface dorsal to glenoid, distinct ridge overhanging fossa' /  absent 'present (Modified from Brusatte et al., 2014)',
		1742 'Femur, head, anterior surface, anteroposteriorly (horizontally) oriented ridge overhaning distinct fossa/sulcus' /  absent present,
		1743 'Femur, fourth trochanter, proximal end, confluence with greater trochanter' /  absent 'present (Modifiedfrom Brusatte et al., 2014)',
		1744 'Quadrate, groove running medial to paraquadrate foramen for one third of body' /  absent 'present (Hendrickx et al., 2015)',
		1745 'Quadrate, protuberant ridge dorsal to lateral condyle' /  absent 'present (Hendrickx et al., 2015)',
		1746 'Quadrate, quadrate ridge, inclination in posterior view' /  laterally_inclined 'subvertical (Hendrickx et al., 2015)',
		1747 'Quadrate, quadrate ridge, contact with lateral condyle' /  asbent 'present (Modified from Hendrickx et al., 2015)',
		1748 'Quadrate, quadrate ridge, ventral extremity, bifurcation' /  absent 'present (Hendrickx et al., 2015)',
		1749 'Quadrate, quadrate ridge, lateral protuberance at 2/3 of ridge' /  absent 'present (Hendrickx et al., 2015)',
		1750 'Quadrate, distal end, anterior intercondylar notch' /  absent 'present (Modified from Hendrickx et al., 2015)',
		1751 'Quadrate, medial condyle, anterior concavity' /  absent 'present (Modified from Hendrickx et al., 2015)',
		1752 'Quadrate, intercondylar sulcus, width' /  less 'subequal or larger than medial condyle. (Hendrickx et al., 2015)',
		1753 'Paraquadrate foramen, shape' /  not_elongate_dorsoventrally 'elongate dorsoventrally (Modified fromHendrickx et al., 2015)',
		1754 'Quadrate, lateral process' /  present 'absent (Hendrickx et al., 2015)',
		1755 'Quadrate, lateral process, dorsal extent' /  reaching 'not reaching the quadrate head. (Hendrickx et al., 2015)',
		1756 'Tarsometatarsus, distal vascular foramen between Mt III and IV, shape' /  small_foramen very_elongate,
		1757 'Dentary, Meckelian groove, anterior end, position' /  medial 'ventral surface of bone. (Longrich et al., 2013)',
		1758 'Femur, distal end, laterally protruding prominence, development' /  'tuber-like ' 'crest/shelf-like ',
		1759 'Premaxilla, fourth alveolus' /  absent present,
		1760 'Ischium, pubic peduncle, ventrodistal margin in lateral view, notch producing a "hooked" peduncle' /  absent present,
		1761 'Frontal, postorbital facet, deep longitudinal slot for postorbital' /  absent present,
		1762 'Postorbital, ventral (jugal) process, lateral surface, tuber/rugosity' /  absent present,
		1763 Paramedian_osteoderms /  present absent,
		1764 'Maxilla, posteroventral ramus, subcutaneous surface ventral to antorbital fenestra, lateral neurovascular foramenlarger than other neurovascular foramina (if present)' /  absent 'present (external maxillary foramen) (Modifiedfrom Wang et al. 2016)',
		1765 'Jugal, margin of infratemporal fenestra, lateral surface, fossa' /  absent 'present (Modified from Wang et al. 2016)',
		1766 'Quadratojugal, margin of infratemporal fenestra, lateral surface, fossa' /  absent 'present (Modified fromWang et al. 2016)',
		1767 'Quadratojugal, lateral surface, rugose ornamentation' /  absent 'present (Wang et al. 2016)',
		1768 'Cervical vertebrae, posteriormost neural spines, shape in anterior/posterior view' /  simple_process 'apicallybifurcated (Wang et al. 2016)',
		1769 'Manual digits I-III, proximal phalanx, distal condyles, development' /  symmetrical 'asymmetrical, lateralcondyle projected more distally than the medial (Wang et al. 2016)',
		1770 'Coracoid, glenoid dorsoventral diameter' /  more 'less than anteroposterior diameter of coracoid between glenoid and scapular facet. (Modified from Wang et al. 2016)',
		1771 'Tibia, distal end, medial surface when articulated with astragalus, exposition' /  not_exposed 'exposed inanterior view. (Modified from Brusatte et al. 2014)',
		1772 'Exoccipital-opisthotic, paroccipital process, ventral flange at distal end' /  absent 'present (Brusatte et al. 2014)',
		1773 'Ilium, dorsal margin posterodorsally to acetabulum (at level of processus supratrochantericus, when present),lateral surface, inclination in lateral view' /  laterally_oriented 'curved ventrally (medial surface of blade orienteddorsally) ',
		1774 Character_1774 /  state_0 state_1,
		1775 Character_1775 /  state_0 state_1,
		1776 Character_1776 /  state_0 state_1,
		1777 Character_1777 /  state_0 state_1,
		1778 Character_1778 /  state_0 state_1,
		1779 Character_1779 /  state_0 state_1,
		1780 Character_1780 /  state_0 state_1,
		1781 Character_1781 /  state_0 state_1 ; 
	MATRIX
	Euparkeria_capensis              100000000000000001000000100000010001000000000000000000?001000100000?0000000000000001000010000000000?00000000000100?000000000?000000000?0000000000000000000000000000100000000000000000000000000000000?00000000010000000?0000000000000?0000001000000?00000000000010001000000000000000000000000000?000????10?0000000000?00?0????000000?????0???????????00000?0000000000000000000000000000000000000000000000000000000000?0000000100000000000000000000000000?000000000000?000000?000000000000000000000000000011000000000000000000??????????1000000010??0?0000001000?000?10?0?00000011000000?010000000?0?00001000000??0??00000000000?00?000000000?000000000??000?00?000000000?10000?000000?00?010000?00000?0100?001000000000000000??0??00?00000000000000000?000?000?00000000000010?000?00000000000000000000?000000?0000?00000?000?0000000000?00??0?0000??00000?0?000?00?00?00000000??0000000000?0000000000000?00000000000000000000000000??00??00?000000?000000?????000000?0?????????00000?0?0000000?0000000000?000?00000000?000000000000000000
0000000?0000???00???00?00??000000000???0???00?000000?000???00?0?0000000?0000000000000000000000001000??00000???????000?0?000000000000???0?0?0000000000000000?0000000?0000000000?0000000000??0?0?000000000000???0?00000000?00100000?0000000?00000000000?000?0?00??0??000000000000?00000000000000?00000?????000??0000001000?0??00000??0010000000000?000?0???0?0000000000000000?0?000000??0?????0?0?????00??0?00??00000???0?0????????00?0?????0??0?0??00??0?0??000000?0000???00?????????0???????0???0?0?00?????00?0????0??0???0000??00???0?0??0????0???00????????????????????0???0?????0?????????????????????0???0??????????????????00???0??????0????????????????????0???????0????0?0???000??????????????????????????00?????????????0?00000000??00?0??00?????0?0?????0????????????????????00??0000???????0????0??
	Acrocanthosaurus_atokensis       1000000100011001010011001010000010000010001001110000101111100010011?10001000?0010011000101100001000???000001000000001?01100??10?10???00?????1?1010?10100000000000?0110?00001???1010??00?0000111?1110?101101111110?1100??011100?0010110000000100100100???011110010101?0010?110000101000001010001?0011?011010110110001?00?0?0??0?101?00?0???1001????????1?0?10?00?0100?010010000101000?000111?11?0?101?0000???00010?11??011011?00100100101111001111100111100001101????011010?0??1??1?01???1??01000010000001?000?0?101?0000?01?????????0000100001100?001010000????100001?00?0???0001110??000000110000?000?01000?000?000000000????010101?0010?00000??11?01?111?110100?1?00001101??1??01100??01110???00?0?11????0?0000?000?010011??0000011?0??0??0000??0?01000?000001??1?1?0011??01?00?01?0??111???0001?01000?000?0??0?11000???0101000000000????10??010001?11000010100000?000?00000?10??0?0????0???0?10?0000?000000000100000?0????000001000??00????????101001?1?1000??01?0?????????001??00?011?11?10?1000?0?0???0?????0?0??00??01??0?010?1110
0?1?000100?11?0?0?01?0??100?1110?00????0?001?00100110???00010?1???0??10101??0?000?0??1?00??1???0?000??0?00000?001?0??0???0101010?011??00000??????00010??0011?1?00?001????1?10?0?0?1?????0?10?00010???00000100??010??0000?00????00??1?10?0010??0?0??0?0?????0?????????????????1000???0??000??0??00?000????0????00????01110?0?00??0101101010?010?11000??01?00111110?000????0?000?01000??0???00??????000???01?00????00110110111000000000???000??00?01010011010?00110000???00??0?01?000001101??1?00??00100??10000?010?00000??000000000???1000?00??0?0??0?010?0?110????????100?01?1?0010011???011?1???00?1??11??101000?001011????0?0000??000000?00??0?????????????0?0?0?0??????????????00000100?????????1000?011000??0??0?????000????0?110000000?00000?100??000?0?000?0?0???000000000101?0?1000??1?0?000??0??0000?
	Allosaurus_fragilis              100000010000110101001100100100001001001010100010000010111110010001?010011000000000110000100000010100010010010000000111111000010110000101010100101001000010000000000010001001010100010011000010111110110111101001001100010010001000010101000000010010000000111001010100010011000000100000101000000001?0110101101100011001000110?101?00101??1001??????011100000100000000001100001010001000111011101100011101000001001111011010000100100100111001101100111000001101?0110110100011101100111110001000010000001?100100101100000110????????00001000011001001000001001?10110100000000000111010000000110000?00000000000011000000000000000010100000000000001111100100100100010000011010?1000100010011000000000?0101?000100000000000011??001001110000000001000001000?00110111111000110001000101001011100010010000000000?0000011100000010100000000001011000010011011000010100000?000100000?101000110100011000000000?000000000100000110000000001000??00?000000100000?01100000001?0????????00010000010100011011000000000001000000000011000000001001110
001000000000?0010?0000001000011000000??0000000010011001000010010000001000100001000000100000000?00000?00100000000100000?1000001?00001?00000000?10?000100001000010000000000000000000100000001100001010?0000010000010000000000000000?0101000010?00?000000001?0000000000???00?00111010?00100000000?000?00??0?0????0000?001000010000000000110000000111000?001?000101000000000000000?00000??0???0000000?0001?000000000000000000110000000000000000??000010100010100001100000100100?00??000001101101000??011000010000?01000000000000000000000??0000000?00000000000000000000100100100?0?10??000???011?10??00??10110?1000000000010?000000000?1000000?0000001000010?0000000?1?00??000000?0010000001000111011010000?0110000?000011?0?000000000110000000?0000001000?00000?00000?000000010100011??0?1000100000000000?00000?
	Arcovenator_escotae              ???????????????????????????????????????????????????????????????????????11010?011111?1?01?11??????????????????1?00???00???????10????0?1?1?????????????????0?????0??0?0????????????????????????????????????????????????????????????????????????????????????????????????????????????????????????????????????????????????????????????????????????????????????????????????100?1?0???????0?0?????????????????????????????????????????????????????????????????????????110?1011?10001????1??????????????????????????????????????????????????????????0????1????1??0??????????????????????0????????????????1???????????0?????????????????????????0???????????????1????1???????????????????????????????????????????1?1?0???????????????????????????????????????????????????1??01?????????????1??????????1?0???????0????????????????????????????0??????0?????0?????????????????????0??0?0?????????01??????????00????????1??????0????????????????????????1?????????????????0??1??????????????????1????????????????1??100?10????????1???0??????1??????
0???????????????????1??????????????1??????01?0??????1?????????????????????1????100???????????0??????????????????10????????????????0??????????????????????1??????????????????????????????0??????0????????????????????010??????????????????????????????????????????????????1??????????1??????????????????????????????????????????1?????11?01?1??1???????1????????????????????????0?0?????????????????????????????????????????????????????????????????????????????????????0???0??1????????00??0???????1??1??????0110????0????????????????????????1??0?????????000?????????????????01?1????????????0?????????????1??????????????0???????????????0????0???????????11?????????????????????????????????????????????0????????????????????????????????????????????????????????????????????????????????????????????????
	Asilisaurus_kongwe               0???????????????????????????????????????????????????????????????????????1????????????????????0???????????????????????????????????????????????????????0?0?110??000?0?0???0????????????????????????0?????????????1???0????????00?0???0?????????0????1?????00?????1???1???1??1????0??0??0??0?0???????????????????????????????????????????????????????????01??0?????????????????????0???????0000111??????????????0????0??0????00??????10?00?10100?0??11?0?????0???0?0??0?0?0??????0?????0?000??0?????????????1?????????????????????????????????????????????????0??????????1???????1????????????????????0???????0??????????1????????0????????????????0?0?0??????????????????????????????????????0???????????????????0??????????????0?????????????????0?0????0??????0???0????1?????????????0???????????????????????????????????00????????1?1?????0????????????????????0????????????????0??????????????????????????????????????00?????????????????????????1?????????????????????????????????0??????????????????????????????0???????????????????
??????????????????????????????0???????????????????00????????????????????????????????????????????????????????????1??????1??0???????????????????????????????????????????????????????????????????????????????????0?????1????11????????????????????????????????????????0????????????????????0?????????????????????????????????????????????????????00??0???????????????????????????????????????????????????????????????????????????????????????????????????????????????????????????????????????????????0??????????????????????????????????????????????????????????????????????????????????????????0???0??????????????????????????????????????????????????????????????????????????????0?????????????????????????????????????????????????00000000???????????????????????????????????????????????????????????????????
	Austrocheirus_isasii             ???????????????????????????????????????????????????????????????????????????????????????????????????????????????????????????????????????????????????????????????????????????????????????????????????????????????????????????????????????????????????????????????????????????????????????????????????????1???????0?????????????0??0?????????????????????????????0?????????????????????????????????????????????????????????????????????????????????????????????????????????0??????????11??????0??0??0????0?1????????????????????????????????????????????????????????????????????????????????????????1?0????????????????????0???????????????????????????????????????1??????????????????????????????????0????????????????????????????????????????????????????????????????????????????????????????????????????????????????????????????????????????????????????????00?????????????????????????????????????0?1??????????????????????????????0???????????????10????1??0????????????????????????????????????????????????????????????????????????0?
??????????????????1?00???????????1????????????????????????????????????1?????????????????01??????????????????????????????????????????????????????????0???0??????????????????????????????????????????????????????????????????????0?????01?????????????????????????????????????????????????????????????????????????????????????????????????????????????????????????????????????????????????????????????????????0???????????????????1????????????????????????????????????????????????????????????????????????11??????????????0?????????????????????????0?????0???????????????????????????????????????????????0????????????????????????????????????????????????????????????????????????????????????????????????????????????????????????????????????????????????????????????????????????????????????????????????0??
	Baryonyx_walkeri                 ??0?1?00001001001000??????1???????????????0010?0???01?010?0101????????????1?0???1?1??????00?1???0?0?010??????0000?1?00?10??00?1?10???0???1??????????000000000?000?111??000???????1000??1??????1??1???0011?10111110000010011??110110101?000010001??10??0?0?111??????10??000100?00101?000?1?100?00001????????????????????????????????????????0?1???????????????????????110?1?01??????0??????1????????10?1????0??????1???0?1?1???????1000?0?????1??0100?111000??1?0?????????00????0??????11?????????????????????????????????????????????0?0?0??1??0????1?00?00????1??????00??1?001??0??????0?001????????1?1?0010????00??01?????0??0010????0???????????1?1010??0?0??0??01?????0????????10111??10?1????????1??010???0????100?0??1??0?????011??0??00?0000????00?10?10?111?????11101?1??1?0?1101??0000???0?????0????00?1??0???0000?0?0????0?00????01??0?00?1?????0?????000??1?1??01??110?010?????1?00?????0?????10??10?0??00001???1100??0?????????????00??0???00??0?????????????????01??0?01?0??1????0????100???000?000000?0?0??????0???1??????
000?0?01?1?00???0???????0???011?1???1??0?0????0??1011???????000????????1111?????0000110?0??????0????????000?100?????1?????0??100?101???0?????????1???????10000???1?00??1???0????1?0????????0?111011?11???1?00?0??0?????0??0????????10???000?????00????1????0???????0???0?0???100????????0?000??0?????????0???????????00?????01???????1?0???0????10??????0?00101???00??0??0??0????1????????00?????????0??0???0???0001????????0??0?00??????????????????0??01?010?1??0???????????????1????00?1000????111??0???0???0??0???????0?0?????????01????00?1?0??????0??1??0?0????1??0???1???1????????0?101?1??????00???1??00000?1??0??0???00?10?00?????????????0???0???????????0??????????0?????0??1??0????????0?0??0111????????????????0?000???????????11????????????0??0?1???1???10010001011??0?1?0????????????????????
	Berberosaurus_liassicus          ????????????????????????????????????????????????????????????????????????????????????????????????????????????????????????????????????????????????????????????????????0????????????????????????????0?0?????????00?0?1000?0?????0?1??1?0???????????????????????????????????????????????????????????????????0??????1??????0????????00???????????????????????000?????????????????????????????????????????????????????????????????????????????????010001?01????0???1?1?0?101101?0?1?????0???????????????????????????????????????????????????????????????????????????????????????000???0????????????????0?0?????????????00????????????????????????????????????????1??????????0???????????????????11?1??????1???1??0??????????????????????????????????????????????????????101??0?1????????????1??????1?????????0??????????????????0????????0????????????????????????00????1???????????0??????????????????????0???????????????????????????????0?????01???????????????????????????????????????????????????????????????????1???????????????????????
???????0??????????0?00?????????????0??????????????????????????????????10???????????????????????????????????????????????????????????0?????????????????????????????????????????????????????????????????????????????????????????????????0?????????????????0????????????????????????????????????????????????????????????????????????????????????????1?0????????????0?????????????????????????????????????????????????????????????????????????????????????????0???????????????????????????????????????1??????111??????????????0?????????????????????????0?????0????00?????????????????????????????????????????0????????????????????????????????????????????????????????????????????????????????????????????????1?0????????????????????????????????????????????????????????????????????????????????????????????????
	Buriolestes_schultzi             1000?001000000000?00??010011??0000000010100000000?00000000100101110??0?01000?00000100100001?00100?0?00?00001001?1???00100?00010?????10??0?1??00?000?0?00000000000?00001000000?00?00000?1000000?0?00??0?000110?110000000?0???01?0?100???00001010?0?1?00??00?100010?0???????0???00101??0??1?10??0???????????????????????????????????????????????????????000?0000?00??????0??0????0??0????00001101000000000000?0001001010????????????11?00??01?00010110100?000000001000??10??00?????0????????000?0???0?????11???11??000001??1??????????0?0??0?00???????0??0000?00?111?10?0????00?????10????000000???????0??0010?000?00??00000???0?00?0?00?0?00??00????????10??000??????1???10?0??100??0?0????0?????00????1??0?0??00?0?0??0?0??0??0??0??10?????0?000???????0??1?0?11010?1?11?0?0???1???1?010?0?00100100?0??0???0?0????0?000?000??1000?0000????????100?001??????0??????????0???0????10?0????0??0?100?00????1??001????0?00000???001??0????????0??0?0?00??0?0?0????0????????????????0???0??100?00??000??0???0?00000?000?000??1???11????110?????
0??0??????????0???????????????1???????????????001111??0???????1???0?00??01??0?00000??0?????00???0?0??0?????????????00?????000??0?000??0??????????0???00?0???000?0???????0????0????0???????????????0??0???00??010?000??00??0110?????00??1?00?????00?????????0???????????0????0?0?????????0???0???????0???????????0???0??1?0??00???????00000?000???11???0??1?0000?00????0??0?????0?000?????????0???????0???1???????00?????????????????1??0???????0??0??????1?00111??00?????00??????0??0???0???0????0??0???????0?0????0????0?0001???0???00??00?0????0?????10?000?00?????0???00????00??010??0??1?1??????00?????0?00????11?0???????000????0??????0??0?0??????????1????0???????0??????0????000??????????????0????????????0????????????0?00000000??0000?0????0??????????0?0??0????????????????00??0???????????00????
	Ceratosaurus_nasicornis          1000000100011001010011000001000000010010100010110000100110100101010?00001000000000110000000000000?0?00?000000100000001?11?0?010000?0000???0????00??10000100001000?0010000001??0100100??100000?1110110001101000110?11001000100011101111000010010000100?0?011110010001000000000000001?0000101000000010???0???01011?????00?0?0??0010010????001???????????1??000000000000010010010000?00110111111010?1?000110??00?01101010011?1010?00010?00011??01000110110?00000111?00101101000?11001000111??00?000000000??10001??????????????0????????0?0000?00000?00?1000000?00?1010?0?00?0000010011?0?000000?110?0?100101000?00100000000000??1?00?00?10???0???0????01??0000100?01??00?000?01??100?00?00?1?10????0??01?101??000?0??0000000010??000001110000??000110??00000?000101111?10011100?0?1?10100111111110001000??00?00?0??001000????0?010000?000??1??0001010101??0?00000?0??01??001010??01000000001000??0000?0000?010?1?1100?000001??01000001000??10?01?00001010?0?0000001000?0????????00001000110?0????0000?010000001?010000001111100000?01???111
0000000000?00?0?0?0?00??00001110?011???000010?0100110?0?01010??10?????0001100?0100011100010100?0000???0?0??00000100?01?1?0010?00?001??100?0??????00000?000????10??000????1?0?00?000?????0?00?0?0001?00100011?01000??0000?00??0?00?0101000000000?00??????0??0??0????0???01000100000?01000000100?00?00?????0????00????0000?00?00?0??1??100000000??1000??11?001101?00001????0000000?000??????????0?????0???00?00?00000??00?00001000?00?0?0??00??00?0100?000010000110?0001?1?00?????00100000110000??0000000101100?00???00000?000000000?????00?0?0??0???0?000?0???000????0?01??000??10??0?0???0?1?10??????000?0?100010?000?00?0?????000?100?000??0?0000000000??110000?0?1?????00???00????000100011001100100??011010??0000?11??????0000?111?0000??00000?1000?000000?0??0?0???001000001?01?0?0??0000?0?100?00??0?0??
	Chilesaurus_diegosuarezi         ??10????00?0??????????????0????????????????0???????????????????????????????0?????0????1???0??????????????????????????????????1??????????????????????0100?1000?00??00???0?????????????????????????0????????1????0???00???0????0?01?11????????????????0?????1?10?0010100?00?0?0?00101???????1?0?0?000??011?1011011???000000?0010??01?0??????1000????????1?????????????????????????????????111000?001?0?000001?00?10?1??0010?0001111010000?1?10?111010?1?1??1???1000?00?1?0100000??01?001?00???010???0000?111?0??0??001?01?0????????????0??0?????1???1?????????????1??1?00???????1?1??????????0????????????10?0??00?10000??0?????0?1??01??????1?00?0?00???????00????0?????0?1????1??01?1????1??????00??1???0???10?0??0??0??0?????00???0????0??????0????1000????????????1???11?00??0?????0??11?0?????????????0???000??????0????1???0??1??00??0???????00???????0?101?00????????????1?0?????0??0?0??1????????????????????????????????1?0?000???0???0?????0?????010????????????????????0??000???????????????0?0??????????????0???0??????1???0??
0????0?1????0?????0???????????0??????????0????01??????1????1???1??0??00??0??????0?1?????0??????0?00???0?0??????010???0???0?????????1??1???0???0??0?0??????????????0?????100??????????????0??????10????????0?0??01???0??0?0??????0??10???????????0????0??????????????????????????1????0?10??????00??00??0????????????????0??????01?????00?0?0????1?0??????????0?????0?????????????0????????00?????????????1??0???????????????????0?0???????0????0????????????????0??????0?????????00?????????0?????0?0??0??????????00???0000?00??????0????????1??1??0??1??????????????????0???????????1?????0???????11????????0??0?????10?????????????0???0??????????????????0???????1???????????????????????????????????0????????????11??0000?????1???????1???0?0010???????????????????????????????????0?????????????0????0??
	Chindesaurus_bryansmalli         ?????????????????????????????????????????????????????????????????????????????????????????????????????????????????????????????????????????????????????????????????????????????????????????????????0???????????01??????????????0???001?0?0??????????????????????????????????????????????????????????????????????????????????????????????????????????????0?0?0?????0??????0?0???0??0??0???00?101?0?0100001001?000?10?01???1?????0??????????????01??011??????????00?1?????1?1??000???0?00?????????????????????????????????????????????????????????????????????????????????????0????????????????????????0????0????????00????????????????????????????????1????????????????????????????????????0???????????????????1???????????????????1??0???????????????0??????????1????0???0?????????????????0????????????????????????????????0???????00???????????????????????????????????????????????????????0???????????????????????????????????????????????????0????1?????0?????????????????????????????????????????????????????????????????????????????
?????????????????????????????????0????????????????????0???????????????????????????????????????????????????????????????????????????????????????0??????????????????????????????????????????????????????????????0??????????????????????????????????????????????????????????????????????????????????????????????????????????????????????????????????1???????????000?????????????????????????????????????????????????????????????????0????????????????????????0?????????????????????????????????????????????0?????????????????????0?????????????????????????????????????0????????????????????????????????????????????????????????????????????????????????????????????????????????????????????????????????????0????????00???????????????00000000???????????????????????????????????????????????????????????????????
	Coelophysis_bauri                1010?0?1000010100100110110100?00010100100000000000001?0100000001??0?100010010001?01?1010000?0??000?0?1???00001?00?1?00010?01010?00?110?0??1???1?1?0?0?0000000?000?0???000?00?0000???????000?0????0?1?00010100?11000000?00?1?01100010?0?000100100??1000000011000100?10??0??1?0??0?00000?010100?0?00?0001101001011000100010?01100000000?000010?1??????011?000001??001??010?100?0010?000??11111101001001001000?000101?110110?00101?0?10100?1110010001101010?00??000???10??0?00??1??0?100???00111?0?0?0100001100?10??0?1100?01???????????01?00001?00??000???101??0?111?0?00?????001??1?0??0?000??010???1?1111010?001000001??0?0??00010100??????0?00???0????1?0?1?0??00??0?1?11?00?10??00?000011???0?0???001???10?0?00000?0000100??00??0010000??0000????0?0?00?110?011?1?1000?11001?000011011?1111100?1?011????00?0001?00?00000010100??10000?????0?10??001??0?0?000000001?10???00?0010?01???0?000000?00??0?1?100????00??0??0???1???10??0000??10??1000?00001??000000????1???????????1?001001001???1?00?00000?0?00000???00?0????011?????1?????0
??00?0?00?000?????000000?0???11??00????010?0??011111?00????1?????0???000?0??0?000000?10?0??00??00???00??0???????1????0???00???000000??00??0???1??0?0?0??010?001???00????0??0000?????????0?000?00?100?0???0?000100???0?00??0????00??1010?0000?0??0???00??0??????????????0?0??00010??1?1?1000?0??0???0??????????00???000??010?00?00????10000??00?0000???0?010?000000?01??????00?00??0???0???000?101000?00?01??01?1?00??0??00??1??00000?0????0???00?001?0??10010111?10000?1?00??????0???00000?00???1??10??000000?00??000??0?0?0000?000??0????0000?0?1?0???0?00000?00010??0??10??0?00????0?????1?1??????10???0?0?00?0??11?00?1?????00??0?0??00????00?0??????0??00????1?0???0??0??????00?00000?????????10??000???????0110000?0000?0?00?110000000?00?000100??000?0?????0????????????????????10??10??0?000??0??0000?
	Condorraptor_currumili           ??????????????????????????????????????????????????????????????????????????????????????????????????????????????????????????????????????????????????????????????000?0?0????????????????????????????0???????????1110011000?001??0?00111?0000?????????100?????????????????????????????????????????????????????????????????????????????????????????????????1?0000??0??????01011?01?00???0?000??10111????0001?01?0??????10?001???00???0?10?000?1??0????10?11100?0?010?1?010??0?????????0???????????????????????0100??0????????????????????????0????????????????????0?????????0??1?0??0?1??????????0?????????????????0???????0???000?????0????????????0???1?????????01???????0????????????0????1??0?0??????0??01??01????10??0?????????????????????????0???0??????????????1????????0????????????????????????????????????????????????0????0?????????11?????????????????????0??1?????????1?00???0?0??????????????????????????0?????????0??????????????1??0????00???????00?0????????????0???????0????????0?????????????????00??????????????????????
???????0????????0??????0??????10?00????0????????????????????1?0????????0??????????0??1??????????????????????????????0????????????1????????????1?????????????????????0????0?0????????????0???????11??0000?00??0??0??????????????????1????000?1??????0???????0????????????????????????????????0???????????????????????????????????????????????????1???????????1000????????????????????????????????????????0???????????????????1???????????0???????????00???????????????????????????????????????00?0??????0????????????0?????????0???????????????????????1????????????010?1?????????????????????1????0????????????????????????????0??1????????????????????0???????????????????????????????1????????????????????0???0?????????????????11000000?????????????????????????????????????????????????????1?????????????
	Cryolophosaurus_ellioti          1??????????????????????1????????????00????100001???010010110111?010?101010?1?00??01100?000100000010?01?0000001100??0000?10000?0000??10???????????????0?????????????????0???0?100?????00??000101??0?0?????????0?10?0??0???11001??1000?0?00???01?0??10?????0?????0???????1??11??0?00????00?0?00?0???????????????????????????????????????????????????????????0?0?0??????????0??0?000??0?0?0??1?1?10??????0???0???010?1?0001???0??????10?01011100100011?1?0?000?00?0???1?1?010???11?0?011??11???????????????????????????????????????????????0??001?0?00?1?1??0???0?1?1??1?????0?001?101?????100?11?0???00??0???0?0?0000??????0????????0????0?????????1?0???11?110???????0???1??????0???0?0??0?1?0???????0??????0?????00????1??1????????1??????????0????????0????1101????1?0111????????01????????0?0000000?0??0?0???????000???00?010??0?00??00??001??10?1?????????????????????1?0??0?????0????0?0??0?????????0000?0010?????0??????0????????????101?00????0?01??0??????????????????0?0????0?????????0?????10?0???0????0???0?????1?????1?????1?
0???????00???????????0??????0??????????????0??0???????????????10????????0???0?0000??????????????0?????????????????0???????????????00??1?????????????00???0?????????????????????????????????????????????1??????????????0??????1????????????0????????????????0???????????0??????????????????????????????????????????????0??0????????????1????0??????????0??1???000?0??1????00????0?000????????????????????0??0??000?????0?0???????????0???????????????????01?????1??00?0?1????????????0?10???1????01?0??00????0?0????0?????????????0?????????????????00??????01????0?????1??????010?00?????0???????0???0???????0???????????????????0??0???????0??????????0?????????1????????????????????????????????1????????0?????0?????????????????????????????????????????????????????0?0001???11???????0??110??????????????
	Daemonosaurus_chauliodus         ?100?0?000?0?0?00?010000?000??11000000?000000?0??0??0?0000?0001111??????1???????????????????????????????1???0???????????????????????????????????????0??0?000?0000?0????0??00??????????????????????????????????????????????????????0????????????????????????????????????????????????????????????????????????????????????????????????????????????????????????????????????????????????????????????????????????????????????????????????????????????????????????????????????????????????????????????????????????????????????????????????????????0????????????0?????????????0??????????????????0???0???????????0???0?????0??0?????????1???????????????????????????????????0??????0???0?????0??????????????????????????????????00????0?????1?????????0????????????00??1???????????????0?????0????????0?????1??????0?????????????????0????????????????????????????????????????0?????????0??0????????????0???????000???????????0??????????????????????????????????????????????????????????0????0??????????????0?????????0???????????0?????1??????
????????????????????????????????????????????????01??????????????????????????0?0????????????0??????????????????????????????0???????0????0?????????????0????????????????????????????????????????????????????????1?????0???????????????????????????0???????????????????????????????????????????????????????????????????0?0?????00????????0??????0??0??1???????????????????????????????????????????????????????0?????0????????????????????????????????????????????0???0?????????????????????????????????????????0??????????????00???00????????????????????????????????????????0????1????????????????????????????????????????????????0????????????????????????????????0????????????????????????????????0?????????????????????????????0?????????????????????????????????????????????????????0??????????????????????
	Dilophosaurus_wetherilli         10100001000000001100100010100000000000100010000??0?0?00101100?11010?100????0???????100001010000001000001?01000?00?0000110000010000000001???????0???10000100001000?0100000001?001000?????00001?10100??0000010011100000000011?01?01011?00000100100??100?0?001100000001000000100000001000001010000?0000??010?001011??0000010000100000100001000001????????100000000?00000010010?00001?00?00111111010?1??100100000?010?1100010000001?001000001110010001?010000000010110010110100011100??001111??01100000000000000010?1??1100?0110????????00?000?0011?000?1000001?00?1000?0000??0000100110??0010000?00?0?00111?000?00100000000000000000100??0?0?00000?00?001?11011?0?00010?0001100??10000000?0011100??00?01?1?0?001000000?00110110??000001??00?0000000???001000?111?01??111001110000?0?1?101111111?10?01000?000000?000001?0000?0010100?0?0?0000??00110??011??00000000?0000?0001100??0100010000000011000000000?000??00000?000011????00000?000??0??010000??000?1?000000?000??????????0000010000000????0??????00???00????000?0?1???11000?11??1110
??0?000000?00?010?0?00001000?010?000???0?00??0011111??00???10010000000000000000?00000000000000?0000??00?0???????100000?1?0010??00000??????0???1??000000000????10?0000????0?000??000?????000000?1000?000000000010?0??0000?00000?00?01010000000?0?00???0?????0???????0???00000000000?10101000000?00?00?????0?????0????000?000?00??0?????10??0??0111000?????100100000000?????0?000??000??????00??0???00????0??00?????00????00001000000?0?0??00??0000100?00?0100001?000?00?0?????????0?0001010000001011000?01000??????0?000000000000000??1?00?0000?????0000??0?00????0?1?000?1???0????00?0???001?1???????0???0?1?0???0?0??00???????000??100000??0?000??00000?0???0?0?1?0?????00?????1???0??10????????001?0??0?10000?0000000?00000???0?1?0000000?000000100??00000??0?00?0???000000011000???10???00??0000??0??0?0??
	Diodorus_scytobrachion           ???????????????????????????????????????????0????????????????????????????????????????????????????????????????????????????????????????????????????????0??011?00?010?1?0????1???????0????????????????????????????????????????????????????????????????????????????????????????????0?0?00?000?0100???????????????????????????????????????????????????????????????????????????????????????????????????????????????????????????????????????????????00010100000?00???0???????????????????????????????????????????????????????????????????????????0????????????????0?????????????????????????????????0??????????????0?????00????????????01??????????????????????????0??????????????????????????????0????????????????????0??????????????????????????????????0????0??????0???????11?0??????????????0???????????????0????????????????0?0??0????1?1?????0???????????????????????????????????????????????????????????????????????0?1????????????????????????????????????????????????????????????????????????0?????0?????????????????????????0?????????
???0000?????????????????0????0????????????????0???????????????1????????????????????????????????????????????????????????????????????0?????????????????????????????????0??????????????????????????0????0???0??????????0????11????????????1????????????????????????????0??????????????????????????????????????????????????????????????????0?????????????????????????????????????????????????????????????????????????????????????????????????????????????????0???0??????????0??????????????????????????????????0?????????????????????????????????????????????????????????????????????????????????????????????????????????????????????????????????????????????????????????????????????????????????????????????????????????????????????????????????????????????????????????????????????????????????????????????????
	Dracoraptor_hanigani             ??1000?10000?0????????????1??????0?1???????0??????????01?0??01??????????????????????????????????????????????????????????????????????????????????????????00??0?000?0?0????????????????????????????0????????????0??0??????????01?0??0????????????????????0??????????????????????????????00?00???0?00??????????????????????????????????????????????????01???????????????????????????????0??????????????????????????????????1?1???????10000??11??1?0?1??1??????????0??????????0??????????????0?0??0?0?0????010?01?0????????????0????????0????0??????0???0????????0?11????0???????0???????????0?0????0?????0??0???????00?????0???0???0??0???????0??0???0?????????????0????????????????????0????1?????0????????????????????0??0?????????0??????????0?0??????????0????1???????????0?0?1?0?1?????????01??????????????10???????????????00???0??00???0??????0?1??0????????00??????????????0??1???0??1????????????????????????0???????????????????????????????????0???00???00?????????????????0??00?????????????0?????????????0??????????0??1??????
?????000????0???0?????????????1???0??????????????????0????????????????????????0?????????0??0?0?????????????????0???????1?0?????????0?????????????0??????0??????????????????????????????????0?????1??????????0?1?????0??????0???????1????????????????????????????????????????????????????0??????????????????????0????00???????0??????????????????0????????1???????????????00???????0?????????????0???????????0?????????????????????0???????0????0???????1?1????0???0??????????????0??????????0?????????????????????????00??0?0????0?????????????????0??????????????????0??10???????????????????????????00???1????0??0??0????????????????????????0???????????????????????????????????????????????????0?????00?????????????????????0???????????00??????00????0???????????????????????????0??????????????????????
	Dromomeron                       ????????????????????????????????????????????????????????????????????????????????????????????????????????????????????????????????????????????????????????????????????????????????????????????????????????????????????????????????????????????????????????????????????????????????????????????????????????????????????????????????????????????????????????????????????????????????????????????????????????????????????????????????????????????00?000000?10000?0?0?0?00?01000??101??0?0001?0????????????????????????????????????????????????????????0?????????1????????????????????0???????????0??0?0?0??????????0????????????????????????????????????????????0??????????????????????????????1?????????????0???1???????0???????????0??0??????????????????????????0???????0000???????????????????????????????????????????????11????????0???????????????????????????????????????????????????????????????????????????????????????????????????????0??????????????????????????????????????????????????0?????????????????????????????????????????
??????????????????????????????????????????????????????????????1???????????????????????????????????????????????????????????????????????????????????????????????????????????????????????????????????????????????????????????0????????????1??????????????????????????????????????????????????????????????????????????????????????????????????????00??0?????????????????1????????????????????????????????????????????????????????????????????????????????????0?????????????????????????????????????????????????????????????????????????????????????????0??????????????????????????0??????????????????????????????????????????????????????????????????????????????????????????????????????????????????????????????????00??????????????????????????????????????????????????????????????????????????????????????????
	Sinosaurus_triassicus            ?00000?1?01011?00?0?1100100???00100000000010101?0??0?10111?001??0?0?101010010?010111?000?00?0???00?????01000?01000000000?0000100100000?1????????????00?00?000?0?0??00?0000??????00??????0?????0??0?0????0?1?0?01??0??????????01?0001???0????0100??1???0??01????1?0?????0??0???????1??0??10?????????????????1?0?????????????????????0??????????????????1??0?0????000??01??1??0?0?0??0?0?01?1110100???1?1????0???1????11??0010????0??00????110??10011?1?0????????0???1?1?01???????????????????10???00?????11??????1?1???????10??????????0????00?1?????1?00001?????????0?1??0???01?????????0000???????0?1???0?0?00??00???0?????????0??1???0??0?0?0????0????1??10???????0?????11???0???0?0????????????????1???1??????????????0????0???1?1??????10000?10???????100??11??????1?1???????10100??11?10??0???????????0????1?0??00??0???0????????????????101???1?????????????????0??100??0?0000??????0???0?0?????1?00??00000??000?10??????0?0??????????1?0??1?0??00?1?0??0?????????????????1?000100?0??????????00?00??010?0??????001001?????1???1??
0????????0????00???0???0??????????00??0?1??0????0011????????????????????0?0?0???0??????????0????????????????????????0?????00??0????????????0?????0???0???100????????0????0?0?00?0??????????0??00??00?0?1?0????0?????0000?0??????????????0?0?1?0?00???????????????????????00??0?0???1????0????????????????????????????00???0??0???????10000?0?0?01?????00?1???0000000?????000?????00??????????????????1?????0??????0??????0???????????????????????100????????001???00??????????????000??00???000?010?0???????000????0??????000???00?????0??0??????1?????0???000?????????????0?0??0??0?1???????0???????0??????0???????????????????0????????????????0????????????????????????????????0???????????????10???????????????0????????????00??????????00?0??????????????????????????????????????1??????1???0???????????
	Dubreuillosaurus_valesdunensis   ?01000010000?0010100110010110001100100101??0????0?????011100?11001??0000100000000000000000010?????????00?000??00000000??000???01????0001????????1??10000000000000?010000000?????0101???10???1????11???????????1????????????0?0??01010?000?0?00?0??1???????1?0?01??????????????0????????????????????????????????????????????????????????????001????????11???00???00000010?1?000001?0010???????????????????????????????????????????????????????1?0010???0??0??01?000???????00??????1??????????????????????????????1?????????1???????????1??0?00??????00?0000????????????0??0?0??1??11?0????000?????????0???0???0???00??000????????01?????0??0?0????0??0?010???0?1?????????0?10???0???000????????????????10?0?0??????????0??1????0???0?1???????00?1?01???????????01????1?????????0?0101?0????????0?11??????0??1???????????0??0??1??0??0???????0???0?0011?10???0???????????0?000?0??0?0???????1???0000????0?1?000?10???000?01??000?0???????????0?????0?000?0????000??????????????0?0?10?0?0001????????0??0????00???0??????0???10?1???1??1???
0??????????????????0????????0??0000????????0??0?00??0??????????????????????0??0????????0???1????????????????????????0?????0???????0??????????????00???????????????????????????0???????????00??101???????0????????0??000??0????????????????0???0??0??????????????????????????????????????0???0????????????????????????1?0?00?00?0?????11000?00???1??0??00?0???0??0000?????000???0?00???????00????????????0??0??0???01??????1????????00????????????1?0????????001???0???1?0??????????00??011?0?????0??????????0??????00???0??00?00?0????00??0????????0???0???00?????????0???0??0?1??????????????0????????????1?????????????????????????0??????0???0?????1????????????0??????????1???0?000?0??????????00????00?????0?????????????????1?000000??00?0?????????00??000?0??????????????????0?1??????00??????????????
	Duriavenator_hesperis            ??1?????000?1????10??1??????0????0110??????0?????????????????????????????????????????????????????????????????????????????????????????????1??????????0000000000000?010??000???????1???????????????????????????????????????????????????????????????????????????????????????????????????????????????????????????????????????????????????????????????????????????????????????????????????????????????????????????????????????????????????????????????????????????????????????????????????????????????????????????????????????????????????????0?????????0???0??????????????0?0????????????????0?0?????????0???0???????????10?????????1?????????????????????????????????????????10??????????????????????????1??0????????????????????0???0???1????????0?01???????00??????????????????1??1???0???????????????0??0??????????????????????????????????0???????????1??????????????0?1?????????????????1????????????????????????000?01????????????????????????0?0??????????????????????????????0???10???????????????????????0?????????????????1??????
???????????????????1?????????????????????????????0?????????????????????????0???????????????1??????????????????????????????0??????????????????????0????????????????????????????0???????????10????1????????????????0??0????0????????????????????0????????????????????0????????????????????0????????????????????????????1????0????????????????????????????????????????????????0???????????????????????????????????????0????????????????1????????????1????????????1???????1????????????????????????????????????????????????????00?????????00??0???????????????????????????1???????????????????????????????????????????????????????????????????????????????????????????????????????0?????0???0??????????00????01????????1??????????1?????????????00???????????00??00?????????????????????0????????????????????????
	Elaphrosaurus_bambergi           ?????????????????????????????????????????????????????????????????????????????????????????????????????????????????????????????????????????????????????????????????????????????????????????????????001?????????000100000000100?1100010?10000110100??100?0?000??0010?1100?0??1???00000??10011100??????????1???????0?????1???????00???1?????0?????????????1?0000?11?00?0?110?00000010?001?0111111010110010110100000100101001???100??0010?0101010010001011100100??11100010010000011??01?00??11??0?110000100001?001??0????1?00????????????0???1?????0??0????????0??0?10?0????1??000?0000??????????0?10?0?10???1??0??01?00?????1?00?0?0???11?????????00?0100????0?0??11?????00?????????0?00????0?10?0??0?010??00??01?00?00?00?????????????1???????????????1??011?????0???11??10?010??????????1101100?????????00?0???0???????????00?1??0??10?1?00???0?1?????????0?????????0??0????????01?10???101???10????0001???????????????????00??01?????0???1?101?00????01????0??0?1?0?0?????????00??????1??????0?0?????????????????010?001??????0???????100
??00?000????????1???11??1????1100000???0?0???00???11??1?????1?1???0???0000????????1??10?01?????0?0????0?????????10??0???00????1??0?0??1???0???0???000???0?????1?10?000?10010??????1?????00??????????10?1001??0101?00?0?0??0???000?01110?0000???????????????0????????????????????00?01100????00?00????????0?????????????????????????????????????00?0???????0?000?????1????????00???????0???????0?????????0?0?????????????0??000000??????1??????0??????0?????0?????0???0?01??????0????????????001??11??1?00?11????????0000?0???000????????????00?????0??0??1????010101?0?1?1??????????????????0?00?????1??00????0???000?01???0?000????0???00?????????????0???000?????1?????00?????1???????????????????????0???0?0?000???????????????11100000????0?????00??????????0??000?????????????????0?????????1???0??0?0??
	Eoabelisaurus_mefi               ???????????????????????????????????????????0??????????010111??100???000???0???010?1?0000100?00?0????1??1?001?1100???00??0?0?????????????????????????????10???????????????????????????????????????0?0??????????111?10001??1???0?1??11?1?0?0?00100??1??????011100100?1??????1?0?000?1??100100???1???10???0????1011?????00?0????00?0000????0?1000????????1??00?????00000110?00??0000?0?01?11111101001?0?01101?????111???1010?001?0?0010000?1?10??000?1?1????????11?0?01??101????????????????????10???0???0011?0??????????????11?????????0??00?00?????0?0????00?00?11?0?1??0???00?1???1???????0??????????????????001?00?0???0??????0??0???????????0????0?0?1???100?????0????1?????10??00?0??11???00?0???1???1??000?0??0??0???????????????????????????????001???????1??1???????0????????1??1101?0?00??0?????0???0?0?0?????0??????0??0?????0????????1????1??????0??????0?????????????1?0??0?00????000???0???????0?1?1???????????????11????0???????1??0????0????0?0??0?0?????????????0????001??0???????????10?0?000?0??01????1???0????????????1
0??????0????0?????1??????????1?0??11?????0?0??????????1????1????11????01???????1000?0?0110???00??0??????0???????1??0?0?????????0??0???????????1??????0?0????????????????????????????????0????????1????????????1??????100?????0??0?1100??01??????????0??????????????????110????00???????0??0?0?????????????????????????0????????0??????0?????????1?????????0?101???????????????0??00????????0????????????????0?????????????????????0?????????????0???????????????0?0????1???0?????0?????0????0???01???10????0??1??????????1???????0????????????????????????????00????????????????0???????????11?0?????????????0??????????????????????????????0???????????????0???????????????????????????????????????????????0???????????????????0?11100000???????????????????????????????????????????????00???0?1????????????
	Eocursor_parvus                  0?????????????????????????????????????????????????????????????????????????????010?0???????????????????????????1???????????0?000?0???????????????????0??011000?010?1??010?1000????00?????1?1?0??1?0??????????????????0????????0?00000?1?00???????????0?????1?00?1000???????????0000000000000000?????0??????????????????????01????????0??0??????????????1?????????????????????????????????111110000100?000000????10?10010????00???1?10?00?00??11100100110?100??1000?10??1010?01????1????????00?10?0?000?1011??????????????????????????????0?????1???????????00??????????0???????0????????????00????0?00??00??0??01010?????00?0?0?0???00?????????0???0????????0????0?????????????????????????1?????0?0???????0?0??0?0?000????????????????????????0????0???01?????0????1??0100???????????0??01?????????0????1????????????????00???0???10?1????????0?????????????????????????????????????????????????????????????????0?????0????????1????????0??????0???0?????????????????????????????????0??????0?0???????????????????0?????????????????????
???0000??????????????????????10??????????????00???????0?????????????????????????????????0???0???1?0?????????????10???????00????????1??????0???0????0????0?????0????0????????????????????????????0????0???1?????0??????00??00???????????0????????0???????????????????10???0??????????????????????????????????????????????0??????????????0?????0????1??????????????????10?0???0????????????????????????1???0??0????????????????????????????????????????????????1???0?0???00??????????????????????????????????0???????????0?????0??????????????????0?????????????????????????????????????1??0???????????0????????????0?1?10??????0??????????0?????????????0????1???????????????????????????????????????????0?????????????????????????11000000????0?0?????????????????????0??????????????????????????????0??0????
	Eodromaeus_murphi                10?0?0?100?0?0??0?001000?0?0??0000000??0000000???????????0?????1??????0??????????????0????????????????????????????????1??????1?01?????????????0?????00?0000001000?000?100??0?????????????????????0????????????11???00??0????01?0??11???0??000??0??1????0?01000?10?????????????00??0??0?01?1???0?0000?001?0000011??00????0????0??00000??0000??1????????1???00???00??0??????0????0??0????00?111???0?????????????????1??0011?00001000?00????01??????11?1????????0?????1?0???00???0???0???0??10?0????????????1????????00???????????????????????1????010?????0???0???????0?0???????00?????????0???????????0???0???0???00??00?????????0?0???????00????????00?????????????????????0??????0?????????????????0?1??????????1??????01????0?????1?????????????????00??00?????????????01??????????0?????0????????1?????????????0???0??????0????????????????1????0???????0?0??0??0??0?????????00????????0?????0???????0???????????000????????0??0?0???00???000???0?0???0?0????????????????????00??????????????????????????????????????????????????????
??????????????????0???????????0?????????????????00?????????????????????????????????????????1????????????0????????????0????????????????????????????????????????????0????????????????????????0??????????????1?0???????0??000?????????0??????????0?0????0??????????????????????????????????0???????????????????????????????0?1?0???0?????00?????0??1???11????????????????????????????????????????????????????????????0??????????????????????????????10???????0??00???00??????0????????????????????1????????????0????????????0?00???00????????0???????????????????????????????0??????????00??????1?????????0????????????????????????0????0???????????????????????????1?????????????????????1???????????1?????0????????????????????????000000000?00?0??10???00?00?????0?????0?0000000??????1?????????0????0???????
	Eoraptor_lunensis                100000?0000010000?0000011010??00000100000000000000?0000000110101110?100???????0?0?0??11000000010?0????0000000?????????10????00???????????1??000?0???000000???0000?0?00000?00???00000???01?00000??000?0??0?1???1000000?0000?0000000000?00?0??0000??1?000?0011000100?1?0????0???000?1??0??10??0?0?0000?001?0000011??0000010000100?00100000010001????????10?0?100?0000000?1??0?100?0?00?0?000?0101?01?0000001?0?0010?1100010?001?000010000?1010?000010010????0??00?1?0000001??0000??1000???0000000?00000000?110?00?1000000?0110????????00?????00?10?10?0??00?1?0??101?100?0????0?010?10?????000???????0000?00?????00???0?0??00???000?000?????00000?0??0???????000??00????0??0?0??10?000?0?00???????00????1????010000?0???0?01????000??01???????000??????0?0??000?011?00000111?000?0??0000100100??0?00??1???0?01???01?00?00????000?0??0?00??1??00?100?001???0??0?0000?0??00000?????0000???0?0?0100000??1??0?0001?000???0??0??0???000??0000???0?0?0?0???100???0000??1??????????????0?00?001??????????00???0????00?????0?0??????00????0100000?
0???000??0????????0?????00???11???0?0??0?????0010110??0????11????00?000??0????0?000??0?00??0?????????00?0???????1?00?0?1??0????1??0???????0???0??0??00???????????00?0??1?0??????????????0???????????1?????0?0010???00??0?0???0??0??000?1?000??0?0????0?????0??0????????00???????00?000000???0??0????????????????0???0?0?00??????1?????00???0?001??100???????000?0?000?????0?0?0???00??????????????000????1?00????01??0??01??????0???0??0??0??0?1??00?00?10000001?100???0??0????????00?000???0?01001?00?0?0??0?????0????000000?0?00??0??0??0?0?????????????????00???1??????1??0???????0?????0?????????0?????0?0?????1???0????????00??10?000??0??????????0?????????0?0?????0??????00??0001??????????0??0???000????????????????????0?000000000?00?000000??00000??0??0?0???001??0???000?0?1??010????0???00??0?00?
	Eucoelophysis_baldwini           ??????????????????????????????????????????????????????????????????????????????????????????????????????????????????????????????????????????????????????????????????????????????????????????????????????????????????????????????????????????????????????????????????????????????????????????????????????????????????????????????????????????????????????????????????????????????????????????????????????????????????????0??????????????????????0?1010?0?0??0???10?1??0???0?????????0?????????0??????0??????1????0?????????????????????????????????????????????????0?????????????????????????????????????????????0??00????????????????????????????????????????0??????????????????????????????0?????????????0???1????????????????????????????????????????????????????????11110???????????????????????????????????????????????0?????????1???????????????????????????????????????????????????????????????????????????????????????????????????????0????????????????????????????????????????????????????????????????????????????????????????????
????????????????????????????????????????????????????????????????????????????????????????????????????????????????0??????1??????????????????????????????????????????????????????????????????????????????????????????????????1??????????????????????????????????????????????????????????????????????????????????????????????????????????????????????????????????????????????????????????????????????????????????????????????????????????????????????????????????????????????????????????????????????????????????????????????????????????????????????????????????????????????????????????????????????????????????????????????????????????????????????????????????????????????????????????????????????????????????????????????????????????????????????????????????????????????????????????????????????????????????
	Eustreptospondylus_oxoniensis    101000?100?0100101001100??11??01???10?1?1??0????????00011?0000?????0??00100?0?0000000000000100??000?0000?????000000001110001?110??01?001????????????0000000000?0??01000000???????1???????????????1?0?000101?110100100000001??0100001?000000000000?10??0?001110?10?11??????????000010000010100?0???????????????????????????????????????????????????????110000??0?0??0010000000?000?00?0?01110101001010010000010010?101001100000010011000010??011001001110000?0101000101101000111?11?111?????0??000000000011000100????0000?0?0????????0?0110????1?01?000100?00?0?10?????00??000?100??00???000?1?0010?000??1010?001?00??00?0?0000?00?011?000????000?0?1000?0??000?0?0?010?00?10??1?00?0?00?0??0????0?00??1010?01??0?00?000?00?1??0?10011?1?00?000?0?0100?000?10??01??0?1??11??0????0101?1101110?0001?00?100?0???0???00?????000?0?000?0000?00?001?10??011?11???0????0??0?0??0?00??11?0??0000?010??????00000???0?0010???000?11?0??001????????10?00?00?0?000????0???0?000??????????0???000?000?0??0?0???0?00???0000??0000???0000100?0??1???11?
0100???0???????00??0???00?????10??0????0?0?0??0??0?????????1??10????????00????????0?01???0?10???????????????????10?00???000????000?0??????????0??0?000??00????10?0??0????010?00???0?????0?10?110?00?1000000??0?010??0??0?00??000???10???0000??0?00?????????0???????0?????????1001???0???0???0??????????????????0?????100??0?00?0?????110?0000???1?0???01100010000?000?????00?0?0?00?????????0?0?????0???010?????0?????0??000?0000??00????0?????0?10??0??01??0?1??0?0?110??????1??0000??0110001???0010??0???????????000????0000????????00??0?00?????000????000????????0000?0????1?????0?????1?1?0????01?0???1???????0??00???????0?10??00?00????????????10?0???0?????0??????????0???0?00?10??????????000??000?000?0?????????????????11000000??00????????0??0??????00?0???000100000?1??0?1???????????0?????0?0??
	Genyodectes_serus                ??0?????0001?001??00??????0??????0?????????0????????????????????????????????????????????????????????????????????????????????????????????????????????00?0100001000???0??00????????0???????????????????????????????????????????????????????????????????????????????????????????????????????????????????????????????????????????????????????????????????????????????????????????????????????????????????????????????????????????????????????????????????????????????????????????????????????????????????????????????????????????????????????0?????????????0??????????????0????????????????????0?????????0???0???????????000??????????????????????????????????????????????????????????????????????????????1???????????????????????0?????1???????00??1??????????????????????????????1?????0??????????????????????????????????????????????????????????????1??????????????????????????????????????????????????????????????????????????????????????????????0?????????????????????????????10?????????????????????????????????????????????????????
?????????????????????????????????????????????????????????????????????????????????????????????????????????????????????????????????????????????????0?????????????????????????????????????????0????1???????????????????0????0????????????????????????????????????????????????????????????????????????????????????????????????????????????????????????????????????????????????????????????????????????????????????????????????????????????????????????????????????????????????????????????????????????????????????????????????????????????????????????????????????????????????0????????????????????????????????1???????????????????????????????????????????????????????????????????????????????????????1?????10???????????????????0?????????????00????????????????????????????????????????1??????????????????????
	Giganotosaurus_carolinii         10000???00001001000?11?0??1?001??001001000100111???01?1?1?1?0????????0001100?0011011?0?10110000?10??010??????1100110?0?1?0000?1???00?0?1????????????01?0110000000?00100011???????1???????????????1?0?1?1101110111?10?1??010??0????0110???000???1????????0?1?100101??0???0?1?00????????????????????????????????????????????????????????????????????????1?1????00?0??0001??00?10101?00???011101010010???11???00?010?111?011011000100100101?010011111000?10?0??01???0?1?1?0?00?????11?01?????0?????????????????????????????????????????0?0?11??01??0???111?00???0?1??????00?10?1?0?????????00?0????00?0?0???1???0?0?000??0?????????0?0??0??????????????0??00??1?0?????00?????00???0?????01???1???????????1??0?0??????0??????0????0???????0?????0??1?0????????0?00?11??????0?1????????0??0??????????0???????0????0????????????0??1??0??1???????00????01???01????????0????1?0??101???????0?????0?????01??????00??1000???000??0??????100??????00?00??????00?10?????????????????????1????????01?111?11??????0?????0????????0?0??????????????1??
0??????1???????????????0????1??????????????1????00??1???0101???????????0??0?????1??????????0??????????0???????????????????110?1??????????????????0???????0?111??0???1????1?0??????1?????0?1010?000110?000???????10??0?10?0?????????1??????100?0?0??????????0???????000???????0??????????0???0????????????????????????111?00?0????1??00?010?01???1?????01?000111???00???????0???0?0?????????????????????????0????0?0?11?1??????????????????????????0???1001???01????0???????0????????0??11?0110???0?1???0????00010??0??????000?????????00???????0???0???????????????1??1????????00?00???????101???????1011???011?????1????????????0?????????????????????0???????????0??????????0??????00????????????1?????1?????????0????????0?????11000000??00????????????0???0????????000000000101?0?1?0????????????0???????
	Guaibasaurus_candelariensis      ???????????????????????????????????????????????????????????????????????????????????????????????????????????????????????????????????????????????????????????????????????????????????????????????????????????????????????????????????????00?0000?0??100????01?000????10?????0?0?????1??0??1?1???0?000?????????1??1???01??10??01????0??????0?1001????????1?????????????0?00?0????000??0???00000100?0??0?00000?100?1??100?010?0??0??0010000?1?100???01001?10?0????0?1??0?110100?1?1???0000010??0000???0?????00?0?10?1000000?0?1?????????????????????????????????00?10?01?1??????????0??0????????????????????0????????00???????00?001?????????????????1????????????1??0????????????1???0?0??001??????0?????????????0????????????????????1???????????????????????????????10?0????????????????0??0???????????????????????????0????0???0??0??0????????0?????????????????0????????????????0?????????011?????????????????????????????????0????????0??1?0??????0???????00??0???????????????????????????????????????????????????????????????????????
??????????????????????????????1????????????????0?????????????????????0?????????????????0????????????????????????0?????????????????????????????1?????????0??????????????????????????????????????????????????????????????????????????0????????????????????????????????????????????????????????????????????????????????????????????1?????????????????1??????????????????????????0????????????????????????????????????????????????0????????????????0?????????????????????????????????0???????????????????????????????????????0????0??????????????????????????????????????????????????????????????????????0???????????????????????????????????????????????0????????????????????????????????????????????????????????????????????????????00000000?????????0?????????????????????????????????????????????????????????
	Guanlong_wucaii                  1000?0?10001000100??11011100??001001001001101111000000011110??111?101000100000??000011000000010?0?0????0010100000??001??000??10?10??1??1????????10??0??00000?0000?0?000???00?11101??????00000?0??0?0????????00?10000?0?0?0??10??01?0?0?0???0???10?1?00???0111??10??10??1??1???00001??00?1??0??0?0001?0111?011010??010101010110?1111001?01?1001????????110?00????010000?010??0???0??0????111011100111011000?110010111110111100?0?0010000??010011111011110?00??10????1?110000011??11?1?1?????0110?1?00?0??11?0110?1??10?00011?????????00??10?00???0?0001000?1??0?10?1?1000??00?00?1?1??????00??1??00?0?0?011??0?0?????0011?00??00101??0?01??00000?0?01???0101?00??????0???11?0???0?00?00?001?????????0??1??1?0?????100?0??10????00????1???????000????0?1?0??000??1????1??1??00?1?00?00?01?11?????1?1??001???00??00?01?000?0?0101?0??1?011???????0?1?001??????0?01???????00????????0??0???0??1?????0?????1?010?00??0?011?0??????0?0??1000??0??000?0???0???10??000??????????????????1??00??0????0?0???0??00????0???0???????00?01?????1??????
?????????????1????0??0???0????1????????????0??010???0?1????1?????????1???0????0?0???????0??1????????????0???????1?00?0???????0???000??0???0???1??00??00000????10??010????????00?001??????0?1?????0??????00??00???0??0??000???00?0??1?0?????0??0?0??000?????????????????????????????????000??0??0???????????????0????0?0?001?11????????00???0?0????????0??0???0??0??0??????000?0?0001??????001?????00001??1000?00010??0??0??????????0100110?????1?10010?1?10?0011??00?????00?01???00?0???????????00??0?0??0?0??????0??0?00000000000???100??00?????1?0??100??00??????????1111?10?1????00???????0???00?0001???1100?0000?010???1????0???0??????0000000100?0????????0?1?0??????????????0?000????????????0????????????????11?0?000????00110000000?00?00?10???000?0?????0?1?00???????????????10??1?????1?0??0????0??
	Herrerasaurus_ischigualastensis  1000000000001000010010001000000100100000100000000000000001100110110?000010000000000100000000000101????0000000001000000100?0?000000???0?????0001010010000000001000?0100100010?0010010??0000000?01100001010010001100000000001000000000?10100000000??100?00101110010001?000000?0000000?00001000000??000?00100100001000001010000101000100001100001?????????00?01000000000??00000000000001?0000101010010000100100?00000010001?1?000100010?000100001000110100?0000000010?0?0000000000?00000?0100000100000100001000010?0000100?0?00????????000000000?10100?00000010?0?101010000?00000000?100?0?0000000000?000000000?00000000?0000000?00010000000?000000???010?000?0000000?000001000??10?00000?00110????00?0?01?0?001000000000000001??000?0111??????00????0001?00?000?001110000010??01?0??0100100000000?00001???0?01?0000?000000?00000000?0?010?0??0000010010?000000000?1000??0000000??100?00000000?100000???00?0001000000000000?0???001000000???0?1?0000?001000?000000?0?0?0?????????000000000000000?0?00?000000000000000000?0???100?0?000?010?
0?10000?00?00??00?0??0?0?0?0?110???????0?0?0?0000010?100???1000??00??0000???0?0?000????000?00??0100???0?0???????000000?1000????00?00???0??0???0??00000?000??0?00??0??????0??????????????0??0????0????0??00000000?0000000?001?0?00??0?1000000?000000??0?????0???????0???000000?0000?00000000000?00?000????0?????000000?00000?00??0????10000000011?0111100??00000000000????0000000?000??????00??0???000???0?000?00000??00?0???0000000?0?0??00??0000100?00?000000010000?0?0??0??????0?00?000?000?01?010000000000?00??000000?0000000000?01?00?0000??0??000???0?01?01?0???000??0??0?1???0??1????0?00??????0???????0??0??0??00????????00?0?0??00??0??????????0?0?00?00?0?0?????0??????0??00??100????????01?0000100?0???000000?0000?0000?000000000?000000000??00000??0??0?0???000000000000?0?10?010?00?0?0?00??0?0??
	Heterodontosaurus_tucki          110000000100000000001?011000000000100000000000001000000?00010001110?1000100000110001000000000010000?0101001000010000001000000100000000?001?0001001000100110000010?110010010100001001000000100000?000?0100?10000110000000000000100000?00000000000000000?10011000100010001000?0000000000000010000?0000000100000011000000010001000000000000000011000000?01000000000000000000000000000000000111?00?00100000000000101001001010000010011100000100001000110100?010000000001?010000?100000000011101000000000010011001?00?00010000110??0?????010010000010000?0000001000?100010000?000001010100??010000000?0?0000010000000010001000000?001010000000000?00000?00?0000?000?000?000001100??100000001?011000000000?0100?00?000000000000001??10000110?000??000?00??00000?000?001001100010000100??000000?110000000000?000000??00??100000?0000000001001000??0?0100?001?00?00000000000?01000000??00000000000010?000000000?000100000000??00?00??000?00000?000?000?00??00000?000000?000?0??????????000000?0??0??0?0?00?0?000?000????0?000?0??0?000000100?01?
0?10000?00000?000?0?0000?0000100000???0000000?010100?000???1001?00000000000?0?00000?0?0000?000?00000?0??0?0?????000000?0000????10000???0?0????0??00000?000?????0??0????????0000?00??????0???????0?00?0????000?0000??1000000?00000?0000010?00??0000???0?????0???????0???00?00000000?00000000000?000000????0????0000000?0?000?00?01?0?0?00?0000011?0100?00???00000000001???00??00000000?0???000?0???0000?001000?00001??00?0????000?00?000??00??0010000?01?110?00000000???0??1??????0?????????00??0??0?0????0?00?00??0000?00000000000??00?0??10???0???0??????000?????????????0??0?0???0?00?0??000??????00???0???0????????00????????00??00??????0????????????0?????0?1???????00?????1??000000????????????0???????????00??00?00000??00?111000000?000000100??00000??0??0?0??????????????????00??1???0?????00??0?00?
	Ichthyovenator_laosensis         ?????????????????????????????????????????????????????????????????????????????????????????????????????????????????????????????????????????????????????????1????1?0???1????????????????????????????1?????11?1011011011????001??110110??1?0000100?0??10??0?01????????????????????????????????????????????????????????????????????????????????????????????1?0?0??0???????100???00?0????0?1?01?100?1001110011010000010?111101100010?1001000000010????????????????????????????????????????????????????????????????????????????????????????0???0????????????????????0?1???????0??1?????????????????????0???????1??????0??????0???00??????0?1????????????101?1?????????????????????????????1??1????1???????????????0??????0??0?????????????????????????????1??????????????????????0???????????10?111??????????0??0??????????????????0?????0????0???00?1?????????????????0????0????????0???0?????????1?????00??????????????????????????0??????????0?????0??????????????0?00????????????1??????0??????0????????????????????0??????????????????????
???????0???????1???????1??????1???0???????????????????1????????????????110????????????0??????0??????????????????????1????????10001????0????1?01???????????????1??0?????0???0?0??????????00??????1?1??????????00??????0????????????01????00?????????????????0??????????????????0?????????????0???????????????????????????????????????????????????1?????????1??0?0??????????????????????????????0?????????01?????????????????0?????????????????????????0???????????????????????????????????????????????????????????????0???????????????????????????????????????????????1?????????????????????101?1?1??00?0????????????????????1??0?????????????????????????0????????????????????????????????????????????????????????????????????????10000000?????????????????????????????????????????????0????????????0????????
	Irritator_challengeri            ?00?00?10010?1?0100001001011100110110010?00010?1000010011110010011??1000100000???011?000000??1?????????????????00?00011?0???011010??00?1?1??????????????11??1?100???1????????????????10??0001?1???????????????????????????????????????????????????????????????????????????????????????????????????????????????????????????????????????????????????????????????????????????????????????????????????????????????????????????????????????????????????????????????????????????????????????????????????????????????????????????????????????1??0?00??0????1010?????????0??0?????????????1?????000??1???????1???0???0??0?????1????????????????1??0????????????00?1?????????0???1??0?????????1????????????????????0?????????????001???????1???1?????10?00???????????01?1??????????????????000?????????00?1??0???0??0???????00???????????0???0??????0?0?01?0???1????0??????????01?101????0?????????1???0?00????0?01000???0????????????????????????????????10???00?????????????????????????0??0??0????????00?0?000???0??????????????00??????0?????
0?????????????0?????????????????????????????????????????????????????????????1?0????????????1????????????1????????????????????????????????0???????????0???0????????????????????????????????????111???????????????????0?0??0???0????????????????0?????????????????????????????????????????0?????????????????????????????0??0??00?????????0?1?00?????????0??0??????0??0???????00??0?000???????????????????????0????00????????????????????0???????????0??????????011??00??????????????01?0101?11???????11?????????0???????????100???0??????0??0????1?0?????????11???????????????10?11??0?0???0???????????????????0??????????????????0????1??????0????????????????????1???????????????????00?0?????????0????????????????0????????????0???????????11?0??????????0?????????????????????11????1??????00??????????????
	Laevisuchus_indicus              ???????????????????????????????????????????????????????????????????????????????????????????????????????????????????????????????????????????????????????????????????????????????????????????????????0????????????????00???????1?????????????????????????????????????????????????????????????????????????????????????????????????????????????????????????????????????????????????????????????????????????????????????????????????????????????????????????????????????????????????????????????????????????????????????????????????????????0??????????????????????????????????????????????????????????????????????????????????????????1???????????????????????????????????0????????????????????????????????????0??????????????????????????????????????????????????????????????????????????????????????????????????????????????????????????????????????????????????????1????????????1????????????????????????????????????????????????????????????????????????????????????????????????????????????????????????????????0???????????????????????
????????????????0??????????????????????????????????????????????????????1??????????1??1????????????????????????????????????????????????????????????????????????????????????????????????????????????????????????0????1????????????????0?????????????????????????????????????????0?0??????????????????????????????????????????????????????????????????????????????????????????????????????????????????????????????????????????????????????0????????????????????????????????????????????????????0?????????????????????????????????????????????????????????????????01??????????????????????????????????????????????0????????????0?????????????????????????????????????????????????????????????????????????????????????????????????????????????????????????????????????????????????????????????????????????????????
	Lagerpeton_chanarensis           ???????????????????????????????????????????????????????????????????????????????????????????????????????????????????????????????????????????????????????????????????????????????????????????????????????????????????????????????0???0?0?0???01????????????0????????????????????????????????????????????????????????????????????????????????????????????00??00000????????0??0???000??0???00000101100000000000000000?00000100000000001100000?00000000001?0??000000??0000000000?0010000??010000010000?0???0011?0100?1000000?0010????????????0???????00?????????1?0?01??????0????????0??0??????????00?0?00?1?0?????00????????0?0????????00???????000????0?0?????0?????0???????1????0??0????0???1?????00??????0???1?0???0?00??????????????????????????????0??????????????0000000???????????????00??????????????0????????????0??11?0??0??00????0????????????????0???????????????????????0????00?????????????0??????????????????????????????????00?0?0?0????00??????????????0?????????????????????????????????????????????????0?????????????00??
??????????????????????????????0???????????????????????0????0??1???0??0??????????????????????????????????????????????????????????????????????????????????0?????????????????????????????????????????????????0??0????????????0????????????1???????????????????????????????????????????????????????????????????????0??????????????????????????????00??0?????????????????1??????????????????????????????????????????????????????????????????????????1?????????0???????????????????????????????????????????????????????????????????????????????????????????????????????????????????????????????????????????0??????????????????????????????????????????????????????????????????????????0????????????????????????????????00???????????????00000000????????????0???????????????????????????????????????????????????0??
	Lesothosaurus_diagnosticus       ??11000000?001000000100100000?00000000100000000001000000000100110?0?10001001?00?00110100?00?00100?0?10???????????0?0??????0?000?0?0?????0010001?000?0000110000010?10001?00000001100100000?100001?0???1?001010?1100100???00???0?00000???????100????0?????10100??????1000100000?000000000010100?0?0000???1???000?0??0000?10000??0?0000????000??0????????1???00?10?0?0????0???0?0?????0????1110100001000000000?01010?1111010?00010?1110000?1100011001001011?0???10????0??10100???????100???1?10010?0?0?000011?01000?011010?00?0????????0?0?00?00?10?00?0?000?0??0?1010?0?00????????1?10?????000?0???????0??1000000?010?00??0000??000?000??0??0?100?0?000???????000??0???????1?0??10?00??0?0??1?????00????1???0??0?0??00??1?00?1??1?????1?0?0????00????????00?000??1????1??0?0??0??0???0?0000110??00?0?00???1??01?0???10000?0?0?1?000?1??10???????1??0001??????0?0??000???10??0????00?0???????0?000?00??0????00?0???0??00?0??????????0??00???0???010??00?0?0????00???????????????0???1?0000?0???00?????0?0?0??0???????????????10????010?????
0????00???????????0?????????011???1??????0?0??0??000??0????10?????0??00??1??0?0?00??????1??00???1?0??0??0???????1?????????0?0??10?01?????0????0??0??00??0??0001?0??1????0?1??00??????00?????????0?00????????00?010??1??0?00????????0?0????????0?00?????????0????????11?0??????0?????????0?00???0???????0????????0??00?1???1?10??0?????0000?000???01???????00000000???00?0??01?00?00??????????????????1?0?1?01????00?????????????????0?0??0???????000?????1??0110?000???0?00??????0??0??0??????????????????????00??1????????0000?00???0?0???????????0???0???????????0??1??10?????0??1??1??????0???0??01?????0??????????11?????????????0??????0??0????????????1????0?0????????????????0000?????????????00????????????0????????1??11?1??00000??1000??000??100?0???1?0????0????????0??????1???10?????????0?00????
	Lewisuchus_admixtus              ????????????????????00?1????0000?100??0?0??0????????????????????01??100??????????????00?00010??0?????0??000100?00????01?0?00?10??????0????????0?????????10????000?1?0????????????????????????????0???0??00100000???0?0?0??1??0?????0???0???1????????????100?000100?10??0?????????????????????????????????????????????????????????????????????????????????????????????1????????????????????????????????????????????????????????????????????????????????????????0?0?00??001??00????????????????????????????????????????????????????????????0?11??????????1??01??????????????????0?????????00?????????0??????0??00???????0??????????????????????????1?????10???????????????1??????0????????????????????????????1??????????????0??????0??1?????0???0?0?????0???0????11?0??????11?????0????1??????????0??1???0??0??????0??0??????1??????????????0???0???0???????0??????????00??00???1??0???????????1?0?????0????0???0???????????????0???????????????????????0????????????????????????????0?001????????????0???00???????????????1?????????????
??????????????0????????????????????????????????????0?????????????????????0??0?0?00??0??????1??????????0?????????10????????????????0???????0????????????0?1?0?0??????????????????????????0??0??????????????????????????00?0?110??????????????????????0???????????????????????00????????????0?0??????0???????????????000???0????????????????????0?00?????????0?0????????????0???????0????????????????????????????0??????????????????????????????????0?????0?????1????????1??0??????????????????????????0????????????????????000????1????????0?????????????????????????????????????????10?????0???0?????????????00?????????????????0??????????????0?0?????????????????????????????????????????????????1?????????????????????????????????????????????????????????????????????????????????????????????????????????
	Liliensternus_liliensterni       10??????????????????0??1???????00?00?010?????????????????0?????1?10??????0????????0?0????0?0????0?0???0?0???00???????0??0?????????????????????1?1???00?0?00000000?0100000?00????0??0????0?0?0????00??????????0010?000?000??0?1?01001?000??10?000??10??0???1100010?01?0000?0??000001?00001000000?0000???1????10?1?????10?????????????????0?1001????????1?00000??000000??001?0000?0?001???111111100100100?00?000?10?1010010?0?00100010100?10100100011010???00??000?0?10010100?1?1001?00111???0?1000001?0000000110?????100?01?0??????????????????1?00????????1??0?10??00??0??0?0?1?1??0?????0????10?0?00??????0??01?00???0?0??????0??0?0???0????00????0?????????????0????0??1????1??00?????????????0???0?1?0??0??0???0??0??????????00?1???????????????0??????????01??11?0001100?????????111?111????????1?????????????????????0??1?0??0??1??0?????1??????????0????????00?????????001?0?????0?0?0??????????1????1???0???0000??????00000??????10?01??0?????1????0?????0?????????????0???0??0??????0???????????????????????????????????????????
???????0?0???????????0???????0?????0??????????0???11??0????1??????0??????0????????0?????????????????????????????1??????????????1???0??????????1?????????????????????????????????????????????????????1?????0??0???????????0?????????1???0??????0?????????????????????????0?0?????0??1010?0???0??????????????????0???????????????????????????????10??0????????0000????1?????????????????????00??0?????????????????????????????1?????????????0????0????????01?1??1??????0????????????????????????????????????????????????????000??????????0???????????????????????????0?????????????????????????00???0??0???????????????????1?????????????????????????????????????????????????????????????1???????????????????0?????00???????????????10000000?????????????????????????????0?0100????0???????????????????????????
	Limusaurus_inextricabilis        0010?0?101?00???0???010110110?001?0010000100000000??0000?0?1010101?0100????????10???0??0?0000???0?0????0???0??????????????????????????????????1?????00?1??11?????????01??010??00?0??????1?0?0????0?1?0?00?1?0?001?00100?0??00111?01??0?0??10?1??00??0???000110?101?10??10?10???00?0??1001000??0??000???0???110?0?????0???0?01011000000??0010?01??00001???0??????000001?0?????0010??0?0??111?1010010??001010?001101111?011?001?0?0010?00??01???00010???10?0???10?0????1????0?????0?0?1?????00110?0?0??00?11?0?11?1?11??0?0?11????????0???????0?????00????0?0?00?10?00??100????00??01??????0????1?0????0??10?0?01???0?0???000??1???0???0?????10?0?0?00?????0?100??10??1??1?1????10??0??0??0?????1????????01????0?0????????00????00???1??????????0??????0?0??0????1????1???????0??0?????0??01?1?1???????0????0??0?0??????01?????000??1???0???????1???????????0?10?000?????????????101?0?0????0????000???????00????0??????0????????1?01?0???0??1?0?0?0?10????0?00???0???????????????0???01??????1?0??????0?0??0????????0001?????????11??1???
????????????????0?1??????0???11???0?1????0?0????0?????0???????????????0?????????0???0??01??0????0?????000???????10???1????????????01??1???0???1??0?????0??????1???1??????0????0???????????????????0?????0???1??????????0?????0??1??1?0?????0??0?0??????????????????????????????00?0????11??????0??????????????????????0?00??00????????00???000????????????0?????????????????0?0?00010??????????000??0????0?010??????????0????0???00??????0?????1??0???11??0??011??0????0????????????????????????0???01?00010????????00??01?1100?00?????????????????0???????????????00???0????0????????1????00??0?1???1?1?????0?????????0????????0???????????0???????????0???0????1?1????????????????0001?????????????????????????????11?????????0?????????1???000?100??00??0?????0???????????????????????010?0?001??00????0??
	Lophostropheus_airelensis        ?????????????????????????????????????????????????????????????????????????????????????????????????????????????????????????????????????????????????????????????????????????????????????????????????1?0???????????10?000?1?????110???1?0??00?1?0?00??1???????????????????????????????????????????????????????????????????????????????????????????????????1???000?????????10?110???????0???01?111110?1?0101000????????1???????????????????????????????????????????????????????????????????????????????????????????????????????????????????????????????????????????????????????0?0?????????????????????????????????????????????????????0????????????????0?????????0??????????????????????????????????????0??????0??????????????????????????????????????????????????????1????????????????????1?1???????????????????0????????????????????????????????1???????????????????????????????01??????????????????????????????????????????????1????????????????0?????1????????0??????????????????????1??????????????????????????00??????????????????????
???????0????0???0??????????????0??????????????????1???????????????????????????????0????????????????????????????????????????????0??????????????1???0??????????????????????????????????????????????????????????0???????????0?????????1???????????????0????????????????????????????????????????????????????????????????????????????????????????????0???????????????????????????????????????????????????????????????????????????1???????????????????????0??????1?????????????????????????????????????????????????????????????????????????????????????????????????????????????????????????????????0????0???????????????????????????????????????????????????????????????????????????????????????????????????????????????????????????????1?000000???????????????????????????????????????????????????????????????????
	Magnosaurus_nethercombensis      ???????????????????????????????????????????0????????????????????????????????????????????????????????????????????????????????????????????????????????000000000?000?010??000???????11????????????????????????????????????????????????0?0?0?????0?????????????????????????????????????????????????????????????????????????????????????????????????????????????????????????0???????????0??????????????????1??????????????0?????????????????????????0?????1100?0?0?0?????01101???1????????????????????????????????????????????????????????????0????????????????????????????0?????????1???????????1????0?0??????????0????????????????????????????????????????????0??????????????1???????????????????????????1?00??1????0????????????0????????????????0??1???????????0??????????????????????0??????0???????????0????????????????0?????????????????0????????????????????????????????????????????????????????????????????????0??11??????????????????????????0?????????????????????????????????0???0????0?????0??????????0??0???????????????????1?
??????????????????????????????????????????????????????????????1?????????????????????????????????????????????????10??0?????0?????????????????????????0????????????????????????????????????????????????00??00??????????????00???????????????????0?0?????????????????????????????????????????????????????????????????????????????????????????????????????????????????????????????????????????????????????????????????????????????????????????????????????????????1???????1????????????????????????????????0???????????????????????????????0???????????0??????????????????????????????????????????????????????????????????????0???????????????????????????????????????????????????0??????????????????????????????????????????????????????????????????????????????????????????????????????????????????????????????
	Majungasaurus_crenatissimus      1000000100110001010010000001001100?011001001111100001111111?1010110110001010?01111111001011000000?0?10?10000011000000011000?010000??0000??00011000010000100000000?0010101000?10010100001100000110010000111100101101000100111001100111100001101010010?00010010001010100010?100?10001001001100000?0010???00??00000??00?0??0?00?00000000?0?001?????????011?0010010000000100010000000?00100?11111010010000110000000100111???????????????????????01?0010001??000?011110010?1000001100111111111?00??000001000010001100????010001?1????????0?00?1?01010?00?000001000???01000?0??0000?011110000000101110?0?100??1000?0010?0?0000000??1000?1011000001?00?00001?00?0?110101000?00?1?00??100000?0??01?1?0?00?001011100010?00??00?000011??0?0?011?00?0?00001110000011?000?011?111?????00?101?110?01111??0000000000??0?00?0??0?00000?00000000001?000????000?010101?00???010?0?01??000100???0100000000100011010100000??1111?1?000000000000101100?00???1??01?001000100??011000?111??????????000?001111000??0?0?00??11011011111101?1011???10000?010??111
0?0?000000?00?010?1??000?0001?110111??000001000100111?1001010?1111101?010111011100011110110000?0000???0?0?00110?100001?1000???101001??10000???1??00000?1000???10?0100????111?01??01?????0000?00000100010101010?001?11100?00??0?11?01001001000?0?00????00??00???????0??111111111001101000000000?00????00??0????00????0001100?00?1??100110?10100?110?0??11?0011011000010???00000000000??0?????0?000???0???0?01100000010?0?0?000000000?0?00?01??0000100?01?111?0011010001?1?000?0??000000001?01001?00010?110011?111?1??00?001000000000?01?00?0?0010???0001???010?011001?0010?0?0?011?10?00??0?11100?0???0?????110?00??0??00??0????000?110?000??0?00???????0?0101110?0?1??????????00?0?00011000110011001?0??00??00??0??0?????????1101?110000001?00000?1000?00000?11100?0???001000100?01?0?1001?00010000?00?00?0??
	Mapusaurus_roseae                1???????????????????10?11??0??10?00?00101?100111???01?111?1?1?1??11????????????????????1011?0???100??00?0??0????????????????????????????????????????01?0110000000?001??001???????101???1?00??????11??1????1?00?1?01001?00??1?0??010110010??0??????1?????011110?100?1?0?0??0?0??0??1??0001110?????????????????????????0??????????00???????????10?????01??0?1???0?0??00000000010??1?0010?011101010010??01000??00?1??111??????1??????10?101101001?111000110?00?01010??1?1101000111?1100?1?????010???100000??0100?0???????0????0????????00???1?00?10?1??1??0??0??0?1????1?00??0???0?1??????0?000?100?0?0???01?0???00?000??0???0??0?001?10?????????0????10??????1???0???0?0????00??1000?000??0?11?0????00?010???0????0???00???0?1??????0???0??0?????1??????????000001??1???0?1100???????1????1???????0???1???0?????????1???????0???0?0001?00011000??????????1???0?????????1?0?0??????????00????0???100100010?00?0?000???000??0??010??0????0??0??01?00?0?0???????1?00?001??????????1????00?001????011??????00??0??????????0?0???1???????????10
????00?10??00??10????00???00??1?0000???0?????0??????1?0????11????????????1?0??0?1????????0?00??0?0????0?????????10???????01??01???11??0???????0??00?0?????1???100???1????1?0??0???1?????0?1010??0????0000??????010??00?0?0?????0???1????001???0?0??????????0???????000???????1001???0???0???0??????????????????0?????111??0?0000???10??????????01????????0?0111?????0????0?0?0??1???0???????????????????00??????????1110?110????0?????????0????0??0??????1????1??00??1?0???0????00??0111110??????00??0?0????0???????00?00?000000?1????0???0????0???0001??????????????01??????00??10????????1?10??????0??1???0??1?0101?11?0??????10?????????????0???????1?0???0?0???0????????????????000?0??????????0?????11?????0??0??????????0?????????????00??????0????00??000???????0000000??101?????????????????????0?0??
	Marasuchus_lilloensis            ??????????????????????????????????????????????????????????????????????????????????????????????????????????????????00?00????0?00000?????0?????????????????0????000?0?0????????????????????????????0?0?0000?000?000?0000??001??0000000?00000?10????????????0????????????????????????????????????????????????????????????????????????????????????????????00??00000000000??00?00?00?0?000??00000111100?00000000000?00?000001??0000000011000?000001000110000?0000000?0?00?000100?000000000?0000000100000000001100100?0?00?00??11?????????????0?????1?0??????????000?00??1???0????????0??0????????1?00?0?00?0?0?????00?00?????0?0???????000???????0?0??????0?????0??????????0??1????0?????????0?1?????00??????0??01?0??00?00?????0???????0?????0??????????0?????????0???00000000????????????00?001?0????????????????????????0??00????0??00????0?????1?????????????????1?0??????????????0????0??0????????0?0???????????0??0?????????0??????????00?0?0???????0???????0????????????????????????????????0?????????????????????????????????????0?0?
????????0??????0?????0?0??????0???0????????????0??00?00????0??1??????0???????????????????0??????????????????????00?????0?0????????????????????0???0?0???0?????0???????????????????????????????????????????0??000???????????10??0???0???1???????????????????????????????????????????????????????????????????????0??????????????????????????????00?10??????????00?????0????????0????????????????0??????????1???????????????????????????????????001?????????0???????????0???????????0???????????????????????????????????????????000?????????????????????????????????????????????????????????????????????0????????????????1??????????????????????????????????0??????????????????????0????????????????????????????????00???????????????00000000????????????0???????????????????????????????????????????????????0??
	Marshosaurus_bicentesimus        ??00?0?10000?000?1001101?00?0?00?00?0?000??000????????????????????0????????????????0?0????010???00??????0????????0??01?10???????????????????????????0100000000000?0???0000???????1???????????????1???0?00??11?01??1??????????0???0010??0?????0???????????01???????????????????????????????????????????????????????????????????????????????????????????1????????????????????????????????01111100????0101?01?000?10?1100111?010???001001001110????????????????????????????????????????????????????????????????????????????????????????????00??????0??0???0??1??0?1??????000???????????0????0??????0????0???0?????0?????00???00????0?1????????????????1??????????????????????00???????0??????????????????1??????????00??00??1????????0?1?0??????0????00????????0????????????????1???????0???1?0?????????0???0????????0?????0????????????0?0????1??????????1???0????0?????0?1???????0?????????????????????1???????0????1?0?????????0????????0??????0?0?0?????????????????????????????00??000?????1????0????????????0????????????????????????
???????????????????1??????????????????????????????????1????????????????????????????????????1??????????????????????????????0???0?????????0????????0??????????????????0????0?0000??0???????010?000?10??????????????0?????0?0????????????????0?????00???????????????????????????1???????????????????????????????????????0????0??0?????????0???????????????????0100???0???0????0???????????????????????????????????????0???????????????00????????????101?????????01????????????????????01010????00?????1???0???????????????????00?????????????0????????????????????????1??1???0????1?????????????1???????0?11????????????????????????01????????????????????0?0????????????????????????0?????0??????????0???????????????0??????????????1?000000???????????????0??????????????????????????0?1????011?1?????????????
	Masiakasaurus_knopfleri          ??0?????00?????????101?1???00010?000?0000??0??????????0????????????????010000???00?????00000????0???110????????00?????11?000?1?????0?0?1????????????0000100000000?00011000?0????10?0???01????????010?001111001?11?1010100101?0?1?01111?00??0?0?1??100???0???100001110??00?100?10000??1000100???????????????????????????????????????????????001????????1?0000010000000110000??0000?0001??1?1?1010?1??000???0000?10?11100110000000?0?0?010101011000100011010010101100101100000?110011011111??0?110000?0?0010001?10??????0????1????????0???00??0???01????10??0??0?10?????0????00?1?????0????0000?0001?10?0?1010??01?00???0?1??0?1?01110??00??????00010010?1???100110??0?00???01?????0??????1?11?1?00?000?1010?01??000??00???0?1??0?0?01??0??0????00?0??0??01??1??0???111?101100?????000?011011?01?00?1????000???????0?????1??0???000?1001??0??00?10?0??1?000??????0??10???0???0??01?0??0000?100??10000?000?????0?1????000000?0??????0??????10011??0?0?010????1??00?00??0????????00???1?01???0????0?????1100?00010101??1001???0??1???1???101
0?0??0000??????10???100???0001111001????00?01?01????0???????1?1111011??1?0?1????0?10110001000??????????0????????10?0????000?0??01?01??1???0???1???0000??01?00010?0???0???1??0?0?????????0??0?0??000????0??11??11?01001?0?00?1?01??011???0000??0?10?????????0???????0???01?11010101??100?????00???????????0????00??????01???????0?????100?0?00??11?????????0?1011??0010?????000??????????????????????????0???1?????000?????000??01??????0?01??0000?0??011?1???011?10????01???????001?0??011??001?0001?1?10??00??0???000?00?000?00???????0??0?00?0???0?0????????011??100010?00?????????00????010?0?????0?0?0?1??????1?0??0??0????0?0??1??0?0?????????????0??100000???1??????????0?????00010????????0?0?0??000?0???0??0?????????001??11100000??????????00???00??00?0??0???001000000?0??0??0?0?????0010?0??00?0??
	Megalosaurus_bucklandii          ?????????????????????1?0??????00?001?0?????0????????????????????011?????????????????????????????????????????????????????????????????????????????????000000000?000?001??000???????0????????00??0??100???????????1??1?0????????0?001010??00?00?00???1???0??11110010?010??0??00??00001??0001010??0???????????????????????????????????????????????????????1?100?010?0???0110??0?0?100??0?0?01?11?1?001000011010010?10?101001100??011??11?010?11?0110010??111000?11????????????????1??1?????????0???0000???0?11???????????????????????????????0?0???????0???0??0???????????0??????0101????????0?01????0??????1??0???0100???0????????00?0?0??????????????1???????0???0?????0????1?????0??0??0???????????????1?00?????0?????????0????0???0???0????????1??10???00?00???????????1?000?????1???01?11???????????0??0?????????0?0???????0?0???0??00????11?1????????1??????????????0???????????????????0?????1??101?????????????????0100????1????????1?0?1??0?0?000?????1??0?0?1??????????0????00??01?0??0????????0?????????1??????????????0?????????
???????0?1?????????1???0???????0?00??????0????0???????1?????????????????0??0???????????????1?0??????????????????????0?????0???000?????????????1??0??0?????????1?????0????0?0000?0?0?????0011????1??11001?00??0??1???0??0?00????????1???????0??0?00?0???????0???????0??????????001???0???????0????????????????????????1????0?????????????????????1?????????0??000??????????0????????0????????????????????????????????????????????0???0???00?????0??0?00???1???01????????0???????????0001???????0??01????0??????????????????0000?????????0??0????0???0??0????????????01?011????????????????????1?0??0??1?0??????000?000?????0???0?1?0????????????????????0???????????0??????????0????????????????????1?????01????????0??????????????11000000????????????0???0??0??????????????????????0????????????????????????
	Megaraptor_namunhuaiquii         ?00000?1?0?0?0010?00110101010000?0100?10000???01000????????????????????11??0?????0?????????????????????????????0????00??0????1?0????????????????????????00??00000?0?0????????????????????????????1???????????10110100110001??0?0?00110??0??????1???????0?0??10010??100010011000???0??000?010?00?00?1?01101010011000110001?00101111110100111001????????????1???0????001?0???0??101??1?0???????????????????????????????101???1000???????????????1???001??????1???1?0?????0?00???????????????00??0001??????01100?10???1???0?????????????00?0?1????0??01??10?1??0????1???0?????0?100??????00?0?0???????????0?0?????????000000?????00010????1???0??0??1??????01???01?0????1?0???0??????000??101?1000?0?00???????0?0?0????????00?????0??0?1??????1???0?0???100??00??????????????1000?0????????1?1??????????0??0?0???00??10???01??1?10??0??000????01??0?10?1??0??00100??0???1?0??????1100?1??????0???????????1?0??????????????????????100?000???????0???11?0??0?0?0000?0??????????????01000??00??1?????0?01???0????????00??1?0?????00???1??????
?????001?0110?????00????11???1????00???000????0??0??????????01????????01??10??????0??1??00?1???0?00????????1?????????0???????1?0?0???????00??????0???????10???????01????????1?0?1???????1?00????1???????????0???????00?0????1???0?01010??????????????0??????????????????????????1??????00??????00?00?????????????????0??0?1??????????1??01??????1????????????1?????????????0?0????????????00??????00????????0?????????????0??0?0?00??1???00???????00??????0?0?1?0????????????????00?????????10????0?0???100???0???00?????0000???0???????0?00?????1?0?????0??0?????????1?1?0????1?????1??????01?1?0?????????1??111??1?1?0???00?????0??00????????????????????????????0??????????????0?00?10??????????0????0??0????0????????0000?????????????0?00????10???00??0??????????????????????????????????????????????0??
	MNN_TIG6                         ?????????????????????????????????????????????????????????????????????????????????????????????????????????????????????????????????????????????????????????????????????????????????????????????????010?????????1011000000000100111001110000?1001000??0?0??00????????????????????0??????????1????????????????????????????????????????????????????????????1????0?1????????????????????????????????????????????????????????????????0???????????????????????????????????????1???????????????????????????????????????????????????????????????????????????????????????????????????0???????????????????????????????????????????????????????0??????????????????????????0????????0????????????????????1?1??????0??????0?????????????????????????????0?????????????0??????????????????10??????????1??????????????????????0??????????????0????0????????????????????????????????1????????????1??0??????????????????????????????????????????01?????????????????????????????????????????????????????????????????????????????????11??????????????????????
???????0???????????????????????????????0??????0????????????????????????0?1????????0??1?????????????????????????????????????????010???????????????????????????????????????????????????????????????????????????0????11???????????????1??????00???????????????0??????????????????10000?????????????????????????????????????????????????????????????1???????????101?????????????????????????????????????????????????????????????????????????????????????????????????????????????????????????????01????????????????????????????????????????????????????????????????10????????????????????????????00?????????????????????????????????????????????????????????????0???????????????????????????1??????????????????????????????????????????11100000???????????????????????????????????????????????????????????????????
	Monolophosaurus_jiangi           100000010000100?0100?1001011000010010000011011100000101101100110111?100010?0?10001010000101?000100000?00100001?00??1111?1???010?10???0?????1???????10000000000000?0000000001???100110?010000100111?01001111100011?1?0?01001??01001010000000001010010??0?00????????????????????????????????????????????????????????????????????????????????????????????1?0000????????0110?1??0??????0?1?0111111100100101100?00001001010011?00000100100000?0?0??????????????????????????????????????????????????????????????????????????????????????????0??0?00??00??0100000???0?1?0??1?00????0?????1?????0000?1???????0??100??0?00?????0??000?0??0?0?0000??0???????0????11?0?10??????0???1?00???0?????0?????1??????????1????0?????000?00000?1??0?????1????0??100?????0?????0011?1??1???????00?1?10?01?0?0?11???00010?0???0??1?0??0?1000??????01??000?0??????100?010011??????0????0?????00?0????010?000?????1???0?00????0?0100?1000??0000?1???000?????????0??????0?100??00?????????????????????0???00?0?1001??1???0101?0?0??00????00????????00????110?????
0??????0???????????????0??????1???0????0???0????0011??1?????1????????????1??0?00000??1?????1????0?????????????????0???????01??00??0????0??????1??0???000?0??????????0??0?0?0?00??0??????00??0?00?0??0????????0??00??0?0??0???0????010?????00??0?0??0???????0???????????0?000?1001???????00000??????????????????????00?00?0??00???????110?1?000??1????????000100?0000??????0?0??0?000???????????????????100?0??00000??00?0???????????0???0?????????0000??0???0011??00??????0??1?????00010?1???00?0???0?0?????0?0????0?0?????000??00???1????0????????????0???10??????????0?10?10?0??00?0?????000?0??0??0?0???11000???????????????000?000?????00?00000000?0?0???????1????????????1???100001??????????1?00??????????????????????????0?11000000??00?0?????????0????0??0?????000100???101???10?01?110??????????????
	MSNM_V4047                       ??00100?001001101000??00101110?1?011??10?10010???000????????????????????????????????????????????????????????????????????????????????????????????????????11??1?100????????????????????????????????????????????????????????????????????????????????????????????????????????????????????????????????????????????????????????????????????????????????????????????????????????????????????????????????????????????????????????????????????????????????????????????????????????????????????????????????????????????????????????????????????????0?????????????0?????????????????????????????????????????????1???0??0?????????1?????????0????0?????????????????????????????????????0?????????????????????????????????????????????0??????????0?1?????00?000???????0110????????????????1??????????????????????????0???????0?1?????0??????????????????0???00???1??????0????????????????????1??1??????1?????0?????1?01???????????????????????????????????????????????????????????????????????01???0????????1?????????????????????????????????0??????
?????????????????????????????????????????????????1?????????????????????????????????????????1???????????????????????????????????????????1?0???????0?????????????????????????????????0???????0????1????????????????0??????????????????????????????????????????????????????????????????????0????????????????????????????????????1??????????????????????????????????????????????????????????????????????0????????????????0??????????????00???????????001????????1?1?????????????????????0???????????????1??????????????????????00????????1????0??????????????????????????????????0?????????????????????????????1?????????????????????????1???????0??????????????????????????????????????000????????????0???????????????????????????0????????????10???????????0?????1??????????????????????1??????????????????????
	Neovenator_salerii               101000?10000010?0100110010110?00?001101011100101?000????????????????????????????????????????????????????????????????????????????????????????1???????0000100?00000?011??00????????0???????????????1?1???111?1??0???11?0?0001??010000110?0??001001??10????00??10010??1??????11????????????????????????????????????????????????????????????????????????????000??00?0000?0?000001?????0010?01?1?10??0???001?0??01??1??11??0110?0000100100000?010011111001110?001?10100110110100???1??1?????????0??00010?0???10100?0?1?????0?0?10????????0???10?????00??0???0?????0?1??????00??00???01???0????0?0????00?000???00???01?00??00?0???????0????0??????000???111?????01?????0????????00???????0??1?0?1????????0??101??00???0???0?0?00????0???0?1?0?????00?0??????????001???????1?001?0??1?10????0???????0???????0100????0???????????00?0??0?0?0???????10??0????1??1???0????0??0???????????10000??111?1?????00???00?00?????????000??0?????00????????0??00??0?000????????000?0????????????10??10??010?10???1???0??00????????0????0?0??????0??????1110
???????1???????????0?0?1?00???1?????????????????00?????????1????000?0??0???????????????????1????????????????????10?0?????1011110?0?1??1??????????00?0?????1??0??0???0????0110101??1?????0?110???101?0000011?????10??0??0?00????0??010???001?0?0?0??????????0???????0??????????001???????0???0????????????????????????1??????00?????0???0????????1?????????0?111????0???????0?????????????????????????????0????????011?????00??0?0??0??????????????01?00??1????1????????0?????????0?00???????10???0??0??0????????????00????000?00???????0??0?00?????0???????????????10??1??0??0????????????????0??????1?1???1??01??001?0???????00???????00??????????????0???????????0??????????0???1????1??????????100????11?0??????0????????????????????????00??????00????0??00????0?0??????????????0?1??????????????0??0?0??
	Noasaurus_leali                  ????????????????0???01?11???00100000100?0??0??????????????????????????????????????????????????????0?000?????????????????????????????????????????????????100?????????0???????????1?????????????????10???????????11110101001?1?0?????0???0????????????????????????????????????????????????????????????????????????????????????1????????????????1?????????????????????????????????????????????????????????????????????????????????????????????????????????????????????????????????????????????????00???????1????????????????????????????????0??????????????????????????????????????????0????0??????????????????????????????1????????1???????????????????????????1?????0????????????????0??????0??1?0????????????????????????0????????????????????????????????????????????????1??????0????????????????????????????????0????0???????????????????????????????????????????????????????1??????????0????0?0????0???????10?????????????????????????????????0????????????????????????????????1???0?????????????????????????0??0????????????????????
????????????????0??????????????????????????????????????????????????????????10???????????0??0???????????????????????????????????0???????????????????????????????????????????????????????????0???????????????1???1??110????0?????????11???????????????????????????????????1?????110?0???????00???????????????????????????????????????????????????????????????????????????????????????????????1???????????????????????1????????????????????????????????????1?????1?????????????????????????????0??????????????????????????0???00?????????????0????????0??????????01?????????????0??????????????11??????????????????????????????????????????0??????????????????????0????????????????????000??????????0?1?????00??????????????????001?????????????????????????00??000???????0?1000000?01???????????????????????0??
	Ornitholestes_hermanni           000100?000?0?0110?1111011110?00010010010010??00?00?001011?0101111100000?0????0100?010??0000000000100??001?000???0???01??0?0??10???0?1?????????1?1???0000000000000?0000000001?101100????11?001?1010???????????1110001000?101??0?011?0?0?000000001??110???00?1??????????????????00000000001010??????0??????????01?00010???1??????????????????000????????1?000???0?0100???0010?10??0?001?10111010100101011000?1100100111001??0100000010000010100???????010???0?0??0????????????????1??????????01?0?0?00000010101?0?????1?0??1?0????????00?010001?10???00?000?1??0?10???1000??1????0?11?????1000?10?1????0?010?0?0?0????0000000000?011011000??0??00?0?1110?0???000??000?0???1??0??10?0?0?0?00??0????0??0??1????0?000?00??0??00????0?????1?01?0??00??????0??0??00??01??1?1?????000??10?01?0001110?00????0?11??101?000?0???0?0????000000100100???00??0??001????0?0?????????0????????0?00?0???0??0???1?001?0?0?00000000???0000????0100????0????00?????011?0?0???0?000???????????????010?0?0?00?????0?0???1??00????0????0?????????10?10?010?????
0??00000?00?00??0??0?0???????110??0????0???0??0?00????1?1??1???????????0?0??0?0?0?0?????00?00???0?00??000???00001?0??????00????0??0???0???????1??000?00000????1?0???0010000???0???????0?0????????0?????0???????0??000????0???0?????????????0??0?0?????0?1??0110100?????0????????1???0???00??0??????????????????0????0?0??00?0?1???????00???000?1?????????00?00000??00?????00???0?001??0???????0?????0??001100?????0?????0??????????0??00???????0??01?????1??0001??00?????????????0?00?10????00???00?0??0????0???????0?0???00000000???0????0????????0?0?0??0?????????????010??00????0?0???0???10?????00?????1??????????10????????00???0??????00011?1?0000?0?????0?1????????????????000??1??????????????????00????0???????????????0?11000000??00?0??????????0??????0?????00110?001?01???1????????????000????0??
	Pampadromaeus_barberenai         1010?0?10000101?1?0010001011??00?10100??000000??01??0?010000101111??0000??00?0?0?00?0100000?0???????????1???0?????????????????????????????1???0?????00?0?00000010?10??????100??0?1???1??101?0???????????????????????????????0?????????????????????1???????11???10?????????????????1??0??1?1???0???????????????????????????????????????????????????????0????1??????????????????????0?????000????0???????0?????0????1????????????????????????????0?11?1????????0??0??????0????????????????????1????????????????????????????????????????????0?00???????0??00???????????0?0???????0??????????00?????????????00???0???????10??0??????0???????????????????1???????0???????0???1??0???0?????0????????????????1????????0????????00????0?????1????????00???????????000??1???????11????1?1???0?01???????0??1??????0??0??????0??0???????0???????0?????????????0???????0??????????00???????????0??????0???1?0?????1?0?010???????0?0????????0??????????????????????????????????????????????????????0??????????????0????0????0??????????11????1???????
???????????????????????????????????????????0?????0??????????1???????????????0?0?00????????????0???????????????????????????0???????0????0??????0??0???0????????????????????????????????????0??????????????????0???0?????0?0???0??????????????????0???????????????????????????????????????0???????????????????????????0?0??00?00?????????0?0????????1??????1??????00??????0?00?????00????????????????????????0?????00???????????????????????????????????????????????????????????????????????????????????????????????????????????????????????????????????????????????????????0??00?????????0?????????????????????????????????????????????????????????????????????????????????????????????????????????????????????????????????????????00000000????????????????????????????????????????????1??????????????????????
	Panphagia_protos                 1???????????????????????1?????????????????0?0000?0000??????????????????01000?000000???????????1?01???00????????????????????????????????????????????00??0?0000?010?11?000?100?1?0?100???11?000?0??000??????????1100000????1??00????0????????0??????????1?000?0??10??????????????????????????????????????????????????????????????????????????????????????????0????????1????????????????1??0?00101?01?0?00000000?010?110?010?0??0?0?010000??01?????????????????????0??0?0101???100?11?001???????0????0???????????????????????????????????????????1????????????0?0?1?1????00??????1?0???????????????0???????0?????0??????????0???0????0???????????0????000??????00?????????????????????0???????1??????????1?????1?????0???????????0?????1??1??????0?????????????????1?01?????????????????11??0????????0?????????????????1?????????????????????????0?????????????????0??????0???????0????0????????????????????0???000????000????01??0????????00?????0???1?0?0???0?????????????????????????????0????????????????????0??0??????????????0???????
??????????????????????????????1???????????????????????0????????0?????????????????????????????0??0?????????????????0????1???????0??????????????0??????????????????????????????????????????????????????????????0????????0??00????????0???????????????????????????????????????????????????????????????????????????????????????????????????0???????????????????????????????????????????0??????????????????????????????1?????????????????????????????????????1????????????????????????????????0?????????????????????????????????00?????????????????????????????????????????????1??0?1?????????????0???????0???????????????????????????????????????????????????????????????????????????????????????????????????????????????????????????????????????????????????????????????????????????????????????????????????????
	Piatnitzkysaurus_floresi         10??????????????????10?01???0?0??0?1?0100??0???????????????????????????010000?0000?????????????????????????????00000011?000?0100110000??????????????0100000000000?001??01????????????????????????1???1000?10110100110000001??0100101000000000100??10??0?00111001010100000011?000001?01001010000?001???????????????????????????????????????????????????110?0000???????010???01??????0???01?111110?1?0001?00?00001???010011?100001001000001110010001001110?00??10????10110100?1????1?01??????0?0000000000000100?0?????????????????????0?1?00??????0??0?01??01??0?10?????00??0?00100???0???00????0?00?00?????00??0??00???0?0?00?0?0??01???0??????00???0?1111??000?0?????00???0???1??0?0??????10?0??0???????1?00???0?00??0???0????0???0???0????0???1????0??00?0???????1??????100?????1???0??11?????????0?????????0???0?0??????0?0?000000000????11?????????11???0??????0??0????00??01?00?????0?1?????00??????????0???0??000??1????00000??????0??01??0?0?0???0???0????001??????????000??00?0?0??????0???0??????????0??00????0?????0?0??????11?
0?0?0001?0????0?0??1?0?01????11????????0???00?0?????0??????10????????????1????????0?01?????1????????????????????1???0?????0???00?1?1??0???????1??0??1???00?????0???00????0?0001?0?0???????10??001?0?1001000???1?0??????0?0?????????10??0000???0?0??0???????0?????????????????1001???0???????0????????????????????????1????0???????????1?????????1??????????01000???0???????0?????0??????????????????????0??????????0???0?1??1???0???????0??????0?10?000??1????1????????0?????????0??1??????1000?000????0???0???10??0???0???000????????????0?0????????????????1?????01011?????0?1?????0?????1?1????0??000??????0?0??00?0???????00??1???????????????????1????????????1??????????0???0?000????????????0??????100????000??????????????11000000????????????????0????????????????????????????????????1??????????0??
	Pisanosaurus_mertii              1??????????????????????0?????????0????????????????????????????????????????????????????????????1????????????????????????????????????????????????????0???011?000?11??0??0??1????0?1?????????1???????????????????????????0????????00000???????0?00?????0????0????????????????????????????????????????????????????????????????????????????????????????????11???????????????????????????????0??0?????????????????????????????????????00????????????????????0?0?0???000??100001000100001000001100001???00?000??1001?0????0??0?????????????????0?????1??0?????????0???????????????????????????????????0?0?00?0???????0???????0????????????0?????????00????????????0??????????????????1??1??????????????????0?1?0???1??????????????????????0?????????????0?????????????????11??????0??????????10?????0??????????1???????????????????0??0???????????0???1????????0?????????????11?????????0???????????0??????????????????????01??????????????????????00??????????????????????????????????????????????????????????????????????????????????????????
?????????????????????????????????????????????????????0????????????0?0???????????????????????????????????????????10?00??????????????????????????0????????0???????????????????????????????????????0??????1?0????0?????1????1?????????0???????????????????????????????010??????????????????????0??????????????????0?????????????????????????????001?????????????00????00??????????????????????????????????????????????????????????????????????????1??????????????????????????????????????????????????????????????????????????????????????????1?????????????????????????????????????????????0????????????????????????????????????0???????0???????????????????????0??????????????????????????????????????????????0????00???????????????1??00000????????????????????????????????????????????????????????0??????????
	Plateosaurus_engelhardti         0010000100001100000000001010100101010000000000100000000000110111110?0000000000000001010000000010010?0000000000000000001000000000000000000000001000000000010000010010001011000000000100010010010010000000000?000000000000001000100000?00000000000001000000011000100010000000?0000001000001010000?0000?001010000100000100100001000000000000000000????00000000000000000000000000000000000000000101001000000000000010011000100000000001000001010011001001010000000000000?000100?100000000101000000000000000000100100000000000100????????000000000010001?0000001000?101010000?000001000100?0000001000?0?0000000000000000000000000?00101000000000000000000000000?000?000?000001000??10000000000110000000?0?0100?101000000000000001??00000111?000??000?0?0000000?000?011011010110000100?00000101000000000000?000000?0001??00000?00?0000000000000??0000100001?00?00000000000?01000000??000000000000000000000000?0001000000000000?0001000000000?000?0?0000?010000?000000?000?0????????0?00000000?00000?0?00???000?000????00000?0??00000001100000?
0?00000?00000?000?0?0000?0000110000?0?0000000?0000110100???1001?0000000000000?00000???0000?100?0000??00?0?0?0??0000000?0000????00000?0000000??0??00000?000?????0??00?????0?000??00??????0???????0?0000??1?000000?0??0000000100000?00000000?0??0000???0001?000000000000?00?00000000?00000000000?0000000?0?0????0000000?0?00??00?01?000?0000000011?1100000??00000000000????00?000000000?0???000?0???0000?00?000?0???1??00?0????000?00?0?0??00??0000?00?00?000?0011000000?0??0?????00000??0??0?0?000?1?00?0?0?00?00??00000000000000000000?000000??00??000??00000??????0?0????1??0?????0??0?0????????????0???0?100?0???0??00???????0?0???00000??0??0???????0?0?????0?0?0?????0????0000?00001?00??????0???0??0??0?0??0000????????????0?000000000?1000001000?00000??0??0?0????????????????0?100010??0??????0??0000?
	Sacisaurus_agudoensis            ????????????????????10?0??????00?0000???0??0????????????????????????????????????????????000?0???????????????????????????????????????????????????????0??0?11000010?10???000????????????????????????????????????????????????????????????????????????????????1?00?100?1??????????????????????????????????????????????????????????????????????????????????????????????????????????????????????011??????????000??00?1?????0?1???00???0010000?0?0?000001000????0???00?1?01?0101???0???????????????????????????????????????????????????????????00??0??????????0?????0????????1???????0?1????????0???????0????????????0??00???0?????????0???????????????????0??????0???????????????0??????????????0???????????1?0???0????????????1????1???????????????????????????0???????????111???????????????????????????????1?????????0???????0???????01??????????????????????????????????00??????????????0???0???0???????0?0??????????001??1??????0????????0??0???????0??????????????????????????????????0???????????????????????????????????1?????????????
??????????????????????????????0???????????????????????0?????????????????????????0??????????0????????????????????0?????????????????0???????????1???????????????????????????????0??????????????????????????????0??????1????11?????????????????????????????????????????????????????????????0???0?????????????????????????????0????????????0??????0???0????????????????0???????0?????????????????????????????0????????0???????????????????????????????0??????0????1????????????????????????????????????????????????????????????00????????????????????????????????????????????????????????????????????????????????????????????????????????????????????????????????????????????????????????????????????????????????????00??????????????????????????????????????????????????????????????????????????????????????????
	Saltriovenator_zanellai          ?????????????????????????????????????????????????????????????????????????????????????????????????????????????????????????????????????????????????????????0????0?0?0?0??????????????????????????????????????????????????????????????????????????????????????1?0????010??1??00??0???1??000?010???????0???0???????1?????0????0??0??????0?00???00???????01???????????????????????????????????????????????????????????????????????????????????????????????????????????????????????????????????000??????0100???0?0???1?????????????????????1????1???1???????????0???????1????????????0???????????0??????????1????????????????????????1?0?0???????00?0????????????????01????0??????0???0??????????????????????????????0???????????????????????????????00????0?0????????????????????????????????1??????????1?????????????0?????0??????00?????0?????0???????????????????????????????????????????????????????????????????????0?????????????0?00?????????????????????????????0???????????????????????????????????????????????????????????0?????????
????000?????????????????0????1????????????????0??????0????????????????1?????????????????0?????????????01?????????????0?1?0??????????00?????????????0???????????????0?0?????????????????????????????????????1???0????0???????????0????10????????????????????????????????????????????????1????????0????00??0????????????????????????????????????????????????????????????????????????????????00???01000????????00???????????0????????????????????????????????0?????????????????????????????????????????????1?10?????????????0??????????????0???????1?00?????0?????????????????????????????????????????????????????0??????01???????????????????????????????????????????0????????????????????????????????????0?0?????????????????0?????????????0????????????????0????????????????????????????????????1?????0??????
	Sanjuansaurus_gordilloi          ????????????????????10?0??????1???00????0??0?????????????????????????????????????????????????????????????????????????????????????????????????????????????????????????????????????????????????????0?????100????110?????0??0????0000?0???10??1??00?????0??1?1?1001??11???00?1???????????????????0???????????????????????????????????????????????????????110?01????????????????0?????00????????1????????????????????????0011?1000??????????????0?00001?100?00?1??0?1??0?000????0?0??0?10??????0????????????1???????????????????????????????0???????0????????????????????????????00?1????????0??0???0??0????????????????????0????????10??????????????????0???????0?????????????????????0????????????0???????0??01????????????0???????????1????????????????????0???0????0??????????????????1???0??????????????????????????????0??0?????????0????????????????????0????1??????????????1??0??????????0????????????????????????????????11?0?????????1????????1?????0????????????????????????0??1??????????????????????????0??0???????????????????
???0?????????????????0?????????????????????????????1???????01?1?????????????0?????0??11???????????????0?0?0?????1??????????????0?0??????????????????0????????0???0???????????????????????????????????????0?????????????0????????????????????????????????????????????????????????????????????0????????????????????????????????????????????????????????1???????????????????????????????????????????????????????????????????????????????????????????????????????????????????????????????????????????????????????????????????????????????????????????????????????????????????????????????????????1????????01????????????????????????????????????????????????????????????????????????0?????????????????????????????????????????????????00000000????????????????0??????????????????????????????????????????0???????
	Sarcosaurus_woodi                ???????????????????????????????????????????????????????????????????????????????????????????????????????????????????????????????????????????????????????????????????????????????????????????????????????????????????????????????0????????0??????????0??????????????????????????????????????????????????????????????????????????????????????????????????1?????????????????????????????????1?111?10010??001????00?10?1100?????0????????????????0?0?01101?10?0???0??????????????????????????????????????????????????????????????????????????0???????????????????????????????????????????????????????????????1??????1?00???????0?????????0????????????????????????????????????????????????????????????????????????????0????????????????????????????????????????????????????????0??????????????1????????????????????????????????????????0???????????1?????????????????????????????????????????????????????????????????????????????????????????0????????????????????????????????????????????0??????0???????????????????????????????????????????
??????????????????????????????????????????????????????1???????????????????????????????????????????????????????????????????????????????????????0???????????????1????????1?????????????????0??????????1????????0????????????????0?????????????????????????????????????????????????????????????0?????????????????????????????????????????????????????0??????????0???????????????????????????????????????????????????????????????????????????????????????????????????????????????????????????????????????????????????????????????0???????????????????????????????????????????????????????????????????????0????????????????????????????????????????????????????????????????????????????????????????????????????????????????????????????10000000???????????????????????????????????????????????????????????????????
	Saturnalia_tupiniquim            0??????????????????????????????????????????????????????1??1??1???????????????????????1??????????????????????????????????0?????0????????????????????00??0??000?010?100110?0?0?????????????????????000??????????010?000??????000?00??0??00???00??0??1??0??00110??1???????0??????00??1??0??0?1???0???0????????????????????????????????????????????????????0??01????????1??????????????????0000?10?0010??00000?100?1??1100010?000?0?0010000?1010010?01101?0?000??00?0??1?000000?1?0??1???100??0000????0?0?????100???0??0??????1?????????0???0???????0?????????10???1??????????????01?????????0?00??????0????1??0?000?00???0??????0?1????0???????0?0????00??????0??????????????????????????????????????????1????0???0??0??0??????????0??1???????????????0???00?????0????0010110??????????????????????????????0????????????????00???????0??0????????0?????????????????0??????????????0?0??????????00?????????????????????0000??????0?00???????0??0?000???????????0???????????????????0???0????????????????????????????????????????????????????
??0??????????????????????????01???????????????0??????10????1?????????????0????????0????0????0??0??????0?0???????00?????????????????0??????0???0?????????????????????????????????????????????????0????????????00??????????00????????????0???0??0?0??????????????????000??????????????????????0??????????????????????????????????????????0?????011??1???????????00???00?????????????????????????????????????????????1???????????0??????????????????????????0???0??0????0????????????????????????????1???????????????????????0??0?????????0???????????0??????????????????????????????????0??????0???????0?????????????????0????????????????????????????????????????????????????????0??????1?????????????????????????00???????????????00000000????0??????????????????????????????????????????????????????0???????
	Segisaurus_halli                 ????????????????????????????????????????????????????????????????????????????????????????????????????????????????????????????????????????????????????????????????????????????????????????????????????????????????????????????0??0???????00?1??0?????????0??1100?101?1??????0?0??0??1?00001010??0??00????1???????????????????????????????????001??????011??000????00000??0010???001?00??????111??????????????????1??1??0010?001?1000??110???10?10??11?1?0???0??00????1???0?00????0??0???11???0110???0????????0?10?1??1??0?0?10?????????0??????????????????????0??????????0?????01????????????????????0???1??????01?00????????????0????????????0?0???0???????????10?????0???????????0?????????????????????????????0???????????????????1????????????????????????????????1???????????????????1?11?1????????????????????????0???????0??????0?????????????????????????????????????????????????????????????????????????????????????????0?????????0??10??????01?????0????????????????????????????????????????????????????????0???????????????0???
???????????????????????????????????0???????????????????????1???????????????????????????????????0?????????????????????????????????????0????????????????????????????????????????????????????????????????????1?????????????????????????????????????????????????????????????????????????0?1??????????????????????????????????????????????????????????????????????0?0???????????????????????????????0????????????????????????????????????????????????????????????????????????????????????????????????0???????????????????????????????????????????????????????????????????????????????????????????????????????0????????????????????????????????1?????????????????????????????????????????????????????????????????0??????????????????????11000000????????1????????0?????????????????????????????????????????????????
	Silesaurus_opolensis             100000?0000001?00000??0010000?01?000?01?00??000010?????????????????????00?0?0???00?????0?????00?000?000?0????0?00000001?0?00??0000??00????10????????00?0111000010?100?0000???00??0???10??010?10??000?0000010001100000000000??0000000?0000?000000??10?0??001100010?0100000?1?0000000000000010000?000???????????????????????????????????????????????????11000000??0??000??0?0000000?00?0?0000010110100100000000001011001010?0000100010000000000010011000000000?00?1?01?11010001000000000010?0010000?0000001100110?1???100?0110??????????1?00???01000???000?000?0?000?1??00??000010???00???00?00?0000?000?01000??000000?01?0?00?0?00?000???????000?00?0??01???000?0?0?0?000??0???1?00?0??????010???0?????1?0?001?00?00?00??0??0??0?000000???0?????????00??0??00??0?0?1100111110?0??????0010100000?????01??000???0?????00?0??00?0?000001010?0??0?000??0?0????000???00000?000????0??10000?000000010??00??0?0?????00000??001?0?????00000??????00?01?000??00?0???00?00?0?0????????????0?0?0?0????????0??????0??????????00??0?0????00?0???0?100?
0?00000?00?00???0????0?0?????00???0????0?0?0??0?0?00??0????10?00?????0?0?0????????0?00?0????0??0??????0?0???????1??????1??0?0???0?0???????0???1??0??0???00???0???????????????????0??????0???????0??????0??0??000????1??0?1111?0????0???0???0??0?00?????????0???????0????????????0???000?00??0??00?00???0???????0????????????0?????????00?0?0??00?100?????????000???00????????0???0?0????????????????0???00????????0?????0?????00??????????0??0?1??0??00?00???0??00?0?0?0????????00??????????0?????0??0?????0?????????000??00000???0????0??0????????00??????01????????0???????0??????????0??0?0???????0?????????????0???0???????0???????000???????????????????????????????0??????1???????????????????????0??0????000???????????????00000000??????????0?????0?????????????????????????0?????????????????????0??
	Sinosauropteryx_prima            100000?10000???00?00?10?10?0????100100?001?000???0101001??0?0?1?????1100??00???????1?000?00?010?1???00000???0???????????????????????????????????????0000?00000000?000?00?0?????????????????????????0?0??????0??10?00000?0?1000100?0???0?0?010?0?01??00?00?111?000?1100??0?100000001?00001?1??01?011??011?11110???0?110000?0110?100?00100??10010????????????????00000????0?0?000?100010001110?0?00101001?00??00?10?????011?0?0?0?0011000?11100110?10011????0??101???101?0?00?????1?01111?1000110?010?000011?011001011100?011011000?000???0????0?00?1?????0?1?00?10?10?000??????1??1?0??0??000?1?00??0??001000??0???00000?0?00?00001??0???0?00000?011??????0???01000??00??11?0??1??01?00?101??????00????1????0?0?0?00??00?00????00???1????????00??????00?0??000??1????1???????01?00????0???11??????1???0????0??100?0???000???10000001??000???0???0??00??????00101000?0??00??????0?0?01???0??00????0???0???000????0???0001??????001?0?000??00??001??1?0?0???0?000??0???0????????????0?0??????0?0???0000?000???????????00?0???1000???1?0????
0?0?00??0???0?????00?0???1???110??0?0????0?0??01001????????1?0????0???0??0????0???0?????0??1???00000?0000?0?0??01000?0????0????0?0?0??0???0???1??0???0??0???????0?0????00?????0?????????0???????1???????????0???????0??000???0?00??10??????0??0?0????0????00????000??????????????????1?0000?0??00?000??????????0????0?0?000?00?0???????0???000?1??????????0??0????000?????00?0??000?0?0???00???0??00????01?00?????0?????0?1??0?00??0?????00????1??00?010010?00110?00?1?0?????????00?????????00??????00?????0??????0?00?0?00000000???0?????00???????0??????????????????????0?10??0??0?1????????0?????00?1?????00?0?????10????????0???00?????????????????????????????0??????????????0????1???????????????????????0????10?0????????0?100000000?0000?0100?000?00?????0?0??????????????????10??1?????0???00????000
	Sinraptor_dongi                  1000000100001001010011001000000010000010001000100000101111100010011?000010000000001110100?1000000100010000010110001011111?0?0101100000000101101010010000000000000?0000100100??011101000100000011111011001111100110110001011100100101000000011001001000000110??0100010000000?00?????????????????????????1???????10????00??????0110110????111001100000??110000?0????????10?1000??????0?0?0111111100100001?010000010?10110110?0001100100010111001101100111100001101100101101000111011001111100011000100000010100100101100000110????????0?0000?0011000?0100000???0?101?01?0001000?00111010??0000110000?0000?000?00000000?100000000??01010000?00?00000?10?1?01??100??0?100?001101??100001?0????11?0?00000?11?1?001????000000000110?0?100111000???0001??000?0???001001111110101100?1000101?010?110?000010?000000?0?0??0?101000?0??01?000010?0011?110?010011?010??0????0?00?00010000001000000000000110000???10?00000000010000001000100?00??00?0001010000010??10??0?????0????????????00??00?0000000?1?0?10000000?000????000?0?0??1?10???110?1110
00?0???00?0??00?0??1?0?0??000?1????0??00??000??100110010???11?000000010001?00?00000?01??00?00??00000??00????????10000???000000000001??00000???1??0?00000000000100???0??100?0000??01?????00100100?00?10010010?0?000??0?00?00??0??0?010???0110?00?00?0???????0???????0???00000?0001?0?010?000000?00?00???0??????00???00000?00?00?0?0??0110000000?11000??01?00?101100000????00100?0?0001?0???000???????01?100000?00000?00010?000??00??00?00000??0000101000101?00011?00001?00000?01??00001100?01000?10?10000??0?0?0100?0?0000?0000??000?0000??0?0?00???00?1000?000???0010011?101?0?10?00000??01101????1??0?1???11001???0000??0???0000001000000?0000001000010?0???0?0?0?0?????00???10?00000011????????0?000???11?000????0?????????0000011000000??000000???????00??00000?0000000100000101?0?1000?00?001?0000?00?0??
	Skorpiovenator_bustingorryi      1000???1?0?10???0???100??0????11010001?00001?10???????11?1?10010110?000???1?????????11?1011?000????????000110???????????0????1?????????????????????10??1?10000000?0?101???00???0??01???11??00??????????????????11?10?10????10??????????????????????????0????????????????????????????????????????????????????????????????????????????????????????????????????????0??01110??0????0??0??0??1??????0010????1????00?10????1?????0????0????????????????1??1????????????????????????????????????????00??????????1?????????????????????????????????01?0?????0???????0????????????????????????????1?1??????????????1??0???00???0?10????????1?1?????0????????????????1?0??????????1??0???0?????0??1??????????????1???????????0????00????????????????????01?1????????00???1???????????????1????????????1?0??0?????????0?????????????????1??0?1????????1???0???0???????????0??????????????????????????0?????01??????0??1???1??????0????01???????????0???????????10?????1??0?1???????????????????111?0???0????????1???101???1???1??????11?????1??????
????????????????????????????????????????????????0?????1?????????1???????????1?1?110??1?1?110????????????0???????1?0???????0????0??0??????????????0???0?1??????????????????????0?????????????????0????????????????1??0????0????????????????????0?00?????????????????????1?0??????????????0???????????????????????????0?????0?00?1??????10????00?????????????1????0??0?????0010????000???????????????????????1???0??0?????????????1???0?????????????00????????0001??0????????0????????????????????????0?????????????????????000???00????????0???1???????????????00??????????????????1?1?1?????11?0????????????????????????????????0???????????0??0?????????????1???0?????????????0??????1??????????????0???11?????????????????????0???????????00?0?????????00??????0???????????????????????0????1??????????????
	Spinosaurus_aegyptiacus          ????????????????????????????????????????????????????????????????????????????????????????????????????????????????????????????????????????????????????0100110010100??10?1000???????000???1?????????1????0???1???010?110?1??1???1?1??11?0?000011000??10??1?01???????????????????????????????????????????????????????????????????????????????????????????????????????????1????????0???????????????????????????????????????????????????????????????????????????????????????????????????????????????????????????????????????????????????????????????????????????????????????0?????????????0????0????????????????????????????10????????0?0??????????????1???????????0????????1???1????????0??????????????????1????0???????0?????0?1??0?????????????????001???????????????1???????1????1?????11?????????????????0????0??????????0???0??????????????0???0??????????????????????01??????11??1?????????10??????????????????????10?1???10?0????????????????????0??????????0??????????????0????0????0?0??????0??????????????0?1??????????????????????
???????0??????????????????????????0????0???????????????????????????????111????????1?0?0?????????????????1?????????????????0??110??????????????????????????????????????????????0????????????0????1????????????01?????0????0?????????1????000???0?00?????????1???????0??????0?????????????????0?????????????????????????????0????????????0??????????????????1??0?????0????????????????????????????????????0?????????0???????????????????0??????????????????????0?????????????????????1????????0?????????????????????????????100????????1?0????00?1??????????????????????????????????????0????1?1?1????????????????????????????1??1?????1????????????????????????????????????????00?????????????????????0????????????????????????????????????????????????????0?????????????????????????0????????????????????????
	Staurikosaurus_pricei            1???????????????????????????????????????????????????????????????????????????????????????????????????????????????????????????????????????????????????0??????0???????0???00?0????????????0??0?0????0???????????1000??????00???000?00?0?001???0??00????????00??1??1???????????????????????????????????????????????????????????????????????????????????????00?0100?000?0???000??0??000001??0001010?00100001001?0?0000?010001?????0100010000?1000010?0000100?00????001?00?000?00?0?0??0??????????????????????????????????????????????????0???????????0??????????????1??????????0??00?0????0??????0???00?00???0??????0????????????????????0??????????????110????????????????????????????????????1?????????????0??0?????00????????????????1????????????????0?????????????100?011?????????????????????????????????????????????????????????0???????????0?????????????????1??????????????0??????1?????0???????????????????????00???????001?????????0?0???0????00???????0??????????????????????????????????????????????????????????????????????????
??????????????????????????????1????????????????????0???????1????????????????????????????????????????????????????0??????????????1??????????????????????????????????????????????????????????????????????????0??0?????????????????????0???1????????????????????????????????????????????0???????0?????????????????????????????????????????????????0???1??0???????00??????????????????????????????????????????????????????????????????????????????????????????0??????????????????????????????????0????????????????????????????????0?????????????????????0??????????????????????????????????????????0??????0??????????????????????????????1???????????????????????????????????????????0??????1?????????????????????????00??????????????????????????????????????????????????????????????????????????????????????????
	Syntarsus_kayentakatae           1010?0?100000010000011011011??00010100100000000000?0????01100?01?10???1???0100000001?0?0?000?0?0000????000010????????0?100????0?????????????????????0??0000000000??0?0100000?000100????10000000??0???0000???0?1???0???0??????1???????1?????????0??????????1?0?????????????000?????????????????????????0??????????????????????0??????????001?????????01??????????????????????0??????????1?????0?0???????????????????0????0?0??010??????????10?10?0110100??00??0???????11?100??1??0?1001111?111??????1???????????????1?????????????????????0?0001??1??0???0????????0???0?0??????1???1??????00???1????0011??0???00??000??00?0???1??0??0??0???0???0??????0??1???????????0?1?1??0???0?00??0????10????????????0???????0?????000100??0?0?1?1???????000???????????111?01????100011??00?0?000111?0111111?00??1??????0??????1?000??00??1?00???0?0?0??00??0??001??????000????01??00?000?0010??1???0?010??0?00????1?00?1000?????000????01??0????0???10?0?00??00????1??00????????0?????????0??0??0100????1?0??????0????00??????????1???01????110?1??1
0???????0????????????0???0????1???????????00???111?????????1????????????????0?0??0?????????0????????????????????1????0???00???????0??0???????????0??00?????????0??0?????????00???00?????0?????00?00?0100101?0?1?0???00???00??0??0??1???0??????0?0??????????????????????0000000?100?1010?0???????????????????????????0?00000?00????????00?0?000??0??0??0??1?????0000?1?????0??00??000??????000?1?10?????????000?0?00??0??0???1????????????????0???001????10?00?11??0??0?0?????????0??????????0???0??00?0????????0???????????00???00????0???0????????0??????????01??????????0??0?????00?0????????????????????0?0??????????????????0????0??????0????????????????????0????????????????????????????????0??????????????0??????????????0???????????00?0?????????????????0?????0010000??000???1????0?00?1?????????0??
	Yangchuanosaurus_zigongensis     ????????????????????11?11?????00?100?01?0????????????????????????????????????????????????????????????????????????????????????????????????????????????????0???0000?0?0????????????????????????????1?0???11??????1??10000?00??00?0?001?0?00??00001??????????11???10?????????????00001??0001010??0?001??00101001011?000?00?000??0010110????011???????????1?0?0?00???????0?0??????010?0?1??0111010100100000100??00010?1?10011?00000?00100000?110011001?0?11???0???01?0?1???0100?????????1???????????????????????????????????????????????0???0???????0?01???0??0??0?1??0????0??0?001?0????????0?1????00??0??01?00??00?00?0?0???0000?1??0?0??????????????0?????0?1?0????????????????????00????0??????????????????0???0?00??0???0?????0????????????????????01?00?0?????????1?0?1100????????????1110???????1?0???????0????????????010?0??000?0??1??????????????????010??0?????????????0???0????0??0??????0????0????????????0??????????00???000??0??01??0?1??0?????00?????????????????0??1??0?0??????0?????0?0?????????????????0???????0?????????
??1?0000?0??0?????00?????0???11????????0??????0???11??1????1??????????0?01????????0?????0???????????????0???????1????0???????0????????1???????1??0??0?????????????0?0????0?0??0?0?0?????????????1?1??0?0?01??????0?????0????????0??1??????10?????????0?????0???????????????????????????1????0?????????????????????????????0?????????????????????1????????????0?????????????1??0?????????????????????????????0????????????1?????????0???????????????????1????????????????????????????????????000?100????0?????????????????0?00???????????????0??????0?????????????????????????0???????????????10??????0?1????????????????????????????0??????????????????????????????0??????????????????????????????????????????????????????????????11000000????????1????0???0???????????????????????????????????1?????????????
	Tawa_hallae                      1010?0?000?0?01?0?0000001?1???10001100?010?0000?0??00?0001110110?1???00?1??0??0?????1010000?000????0???011000????????0100????1???????0??????????????0?00?00001000?0??0?0??00???1????????0?0?0????00???????????11??00???0????01?0??00???0?????0????1???????111??10?????????????00??0??0??1?00??????00?001?0??0011??000?0?0?011?0??01000?0101001????????00??0??0??0?????????0??0??0???1??000?01?1????0??1001?00??10?1000111?010???00??????????0?1?010?1????0????001??0?0?0?0????01??000?11?00001????0????011?01?0?10?0??????1??????????0?????0001?0???0???0?10????0?0??10???????10??1?????10???????????????0?0?0?0?00??0??0?????000?00???0??000?0?????1???????0???????????10????10??0?00?00111????00??0?1????01??0????????00????0????011????????0????????0??000?01??1?1??111??00?1?????0?????00010?0??0??00??0??00?00??????001?0?0???0?1????????00???11??????0?0??0?????0??????????0?0??????0???0???????0??00????0???0000????????1????0???0??????????0???0??0??????????????????????0??0???0??????????????????????0??????????0??????1??0???
0?0????0??????00?????????????1??????????????????011??00????1?????????0????????0?0???????0??1????10??????0????????????0?1??0???????0???????????0??0???0????????0??????????????????????????????????0????????0?001?????0??0?00000?????0???1??????0????????????????????????0????????????????0??????0???????????????0?????????????0????????00?????0010101?????????00?????0?????0??0???001?????????0?????????????0??????0????????????????????????????0??00??0??0??0011??0??????????????0??????????????????0?????????????0????????00???0????0?????????????0???0????????????????1?0??0?1?????0???????00??????0?1????????????????????????????????????0??0???0000?????????????????????????0???????????????????????????????????????????????0?000000000???????10????0??????????????0?1000?00??????0????0?00?0????0????0??
	Teleocrater_rhadinus             ????????????0???????0000???00010?00110100??0?????????0?????????????????010000???00??????????????000010????????????????????????????????????????????????????????000?0??????????????????????????????0?0?0100010000100000000000??1000000?0?000??000???10??0?011?00?10??10??0??0???0?00000000?010000?0??????1???????0?????00??????0????????????????????????00??0010??0????0????00????0?00???0000001100?00001001?0??1????0??????????????10?000010?00000000000?100???000000?0000?000????00???00??00????????0?????0?1???????????????????????0?00?0????1????????0??00?0?1??0???????00000?0?????00?0??0????0?00?????00??0????????????????0??000??0??????0???000??????000?????0?0?????0????0??0??????0000??????????????1??0????00???0?0?????00??0?????????????0??000?????1??1100?11?010?????0????0000?0?0????00??10?????1????0??????00?010?0?0?00000????????0?????0???0?????????0?????????0????0000????00??00????0??????100?????????00????1?0??0??????????0?????0?????0??????0??????????0?0???0??0?????000??????????????????00???0???????0??1????0?
0?00000????????????????00??0?00??????????0?0?000?1100?0?????1?1???????0001??0?????0??00????00????00???0??100000?00?????0????0?0000????00??0???1??0??0????????0?????0??00001??0??0?0??????????0????00?0???0???01?1??1???0??0????????0?0?0?0?????????0??0????0????????????????0?000???0??0??000??0??????????00?????????1????????????????0?00?00????0????0???000000????0????????????0??????0???????????0????0??????????????????????????????1????0????00100?10?0??1?0???????????????????????????0????00??0?00??00?00???0??0??1?0000?????????????????0??0??00?0????????????1??0?????0???????????0?0????0?????????????1?????00??????00?0???????????????????????0??0??0???1?????00?????0??????1????????????????0??0??????????????????????00000000????0?1????????0?0??00???00?0????????01??????00?1??????0???????????
	Tianyulong_confuciusi            ??10?0?001?000101?1?00?10000??0?000000?0?000000??1??1?0000?00011??0???????????????????????????0?????????????????????????????????????????????????????01?0?1000111???1001??0010????00?????1?1?0?0????????????????????????????????????????????????????????????????????1??????1?0??0??0??0??10????0?00?0???1???000????0000010?0010??10?10000???0?0???????????????????11???????0?????0?00??????????????????????????????????010?0?????1?10000?0?0???????????10??0????????1????????????????????1???010???0????011?0?????010?0??001?01??0?0??0?????0??????0?????1?1?0???0?01001??????0?????0?????0???????????????0??????????00??00????001?????????00?00?0???????????????????0????0?0??1??00?00?001??????00????0??????0?0??0?????0?????1?????1?????????0??????0?????0???0????1??????????0?????0????????0????????????????0??????00???1???0?????00????0???0??????????0??0???0????1?????????0?????????????????????????0???????????0????????????000???????0???????????0?0???????????????????????0??0??????????????0??????????????????????????????????
??????????????????0??????????????????????0?????1?1?????????0?????????00?????0?0?????????0???????????????????0????????0????0??????????????????????0?????????????????????????????????????????????????????????00???????1???????????0?????????????0?0????0?????????????????????????????????00???????????????????????????????0??????????????0?????0??????????????????0????10?1?????????????????00??????0?????????0?????1???????????????0???????????????????????0??0100?????????????????????????????????????????0??????????????0000????0??0???0?1????????????????????????????????????????????????????????????????????????????????????????????????????????????????????????????????????????????????????????????????????0????????????????0?????????0?00????10???00?????????????????????????????0??????????????0????0??
	Torvosaurus_tanneri              1010000100000000010001?0??110?0??01100101??0????????1?011?0001?0110?00?????????????????0?1010?0?0?0?1?00???00???????????????????????????????????????0000100000000?001????????????0???????????????1?000?11010011100110000001??0100101000000000001??10??0?001110010101000000000000001?0000?010000?001????10??11011000??00??????0??01?0???????0??????????1?1010010?0000011001000000??01100011101100010000110?001001001010011010?01000?100001010011001001110100?11000001011010001110110011??1?00????0000000?01100???????????????????????0???00100?1?010?1???0?0?00?10???1?00??00001011??0??0??0?1?0010?000001000??00?000000?0?0000?0??01??0???????00?0?1?????0?0?010????1000??00??100?10?00?1?10?0??0?0???101??01??0000?000?00????001?0?1?1??0??0??1??100?000?00?001??1110001000?011?1?0?0101100000?1??00?10?00??0??0????????00?0100?000?00?1?111?10??0?1??00??0?0?00?00?0?01?????01000000?0?010??0010???10????0??10???000?0?????00100??00??1??00?00?0?000???001?00?000???????1??0001100??11?0??0?0?????00???0?0????00??0?0??000010??1???11?
?100000001?00??10?0?00?0000?011?0?00???0?????00??0?????0???10?00??????0001?0??0?0?0??1?0?00100?0?00?????0???????10??1??1000??1000001??00??????1??0??00????0???10??000????00000??00??????0?01?1??101?1000000??0?000??00?0?00?????0?01010?00001?0?0??????????0???????0???0?????0001???0?010???00?00?00???0???????0????0100??0?00?0??????10????????1?0??????00?11?????0?????000?0????0???????????0?????????0??????????1?????00?0?000?????0?000????0??00001?01?0?01???0??1?01??0?????0000?10??0?010?001?00?0?0?0????????000??0000000?0?????0??0?0??????0000??00???????????0???0????????????????00100??0??100?0?1?0000??0?000?0???0?01100?00000?0???0???????0?0???0?????0??????????0??????0?1???????????01?0?01100???0??1????????????0?11000000??00????1?000??00????????0???000100010?1????00????100??????0????0??
	Tyrannosaurus_rex                10000001000110010000110010001000100000101000010100001101111011110110101110000111011100011010000100010100110101000000001100000110100011100100111010010000000000000000000000010111000101010001101111100101111010?100110001001000110101100000000001001000000011100100110001001100100000010010100000001??1?101011010000?01010?0??0??11?1??????10010????0011000100000010010100000001100001000111011100111011000010011001111011111000100110101100001100100111100011101001101100000101011011111100011000110110011100100101100000110????????00101000001111000110000000?10100101010010000111010000000110000?000001100000011000011000000000100010100010000011110?010?00010001000001100??1000100010011000000001?1101?001000011000000011??0010011??000?10001000100010?000?011?111000110001001?01001001100010010001100000?00011100000100111010000000000010000101110111000???00000?100?0000101000010111000110000000001010001000000100000?1100000?000?000?000100110?0011010000?000?0????????000?000000000000?0001000000?000?00?000010000111000011001110
000000000000000100000001?00001100000??000000000100111010110100110000010001000?00100??100000100000000?00000000000101000?1001???100101?0?0000???1??0000111110???111010100001?10?110??1111101?1?0??001000?0?11001?000000000?00??0100?0100100000?00?000010?????0???????0???0010011001???0100000000?00?000??0?0????0000?00?000101000100000110000001?11000?0010001111100000?00000000?000000?0???0000000?000111010000111000100?0?00000000010110000??0010100111001?0001100000100001?1?0?00000??01?0?000??00100001?0110010?00000000000000010001?0000?00000100001110011????0010010010??0011?0001???101?10??00?101100?1?1000?000010?110111000??000000?1111111110110?0???0?1?1?00??0?000??00100000010001111?0000000?01?0000?0??01??0???0000001110000001?000000100000?001?00?00?100000011000111??0?10?0????001?0100?00000?
	Tyrannotitan_chubutensis         1??????????????????????????????????????????0?????????????1????1?011?????????????????????????????????????00?10???????????????????????????????????????010011000?000?0?100000???????0???????????????1??0??????????100100101?0?1?0?0??01?0?1???01001??1???0?111??0000??10??1??1100?0??????1?1?1???????1???????????????????????????????????????????????????1?001???0?????0010?00????????0?0?01??????0??0??????????????????1011?1??0010010000010100111011?1110?00?11?1?0????????0?????????????????????0??????????????????????????0?????????????1?0????0????????????0?1????1?00??0?0?0????????????01????????????????????000??0????0????0?0??????????????01?0??????1?01???????????0????0?0?1??????11?0???????01????0??????0??0????????0??????????0?????1??0???????????0????????0??00?????????010??1?????????1??10??0?????????????0??1??????????????00????????????????????????1????????01???????0????10?????0???????????????00???0?0??????0???????0?????????0?0?????1????00???????????100?????????0??0??????????????????0????0??????????????????0
???????1???????10?????????????1???01???0?0?????????????????11?1?00100??0??????0???0??0????????????????0?????????1??0??????1??010?0?0????????????????0???????????01??1?????01????????????0????????0???0??0?1??01?????00???00????????10???0010??0?00??0??????0???????0??????????00????????????0???????????????????????1????0?????????????0????????1?0?????????0100??00??????0???????0?????????????????????0??????0??0????????1???????????0?0??????0????0?????0?0???0??0?0?0?0?????0?????1?????10???????????????????????0???????????1????00????0?????????????????000????????1??????????0????????1???0????????????10??1?0??????00?001??1?0?????????????????????????????0??????????????????????0???????????????????????????????????????11000000??????????????????????????????????????????????????10??????????0????
	Viavenator_exxoni                ??????????????????????????????????????????????????????????????????????0?1????01111110???011???????????????????000???00??0????????????????????????????????????????????????????????????????????????1??0????????1?11?10001??????0?10?01?1?00??0010????0??0??00?100101?10?????1?0????????????????????????????????????????????????????????????????????????????????????0???110?10000??0??0????????????????????????????????????????????????????????????????????????????????????????????????????????????????????????????????????????????????????????0?????????1??1????????????????1???0??0??????0????????????????????0????????????????????1????0???????????????1????01??????????0???????????????0??1???????????????0?????????????????????????????0????????????????????????????????00?????????????????????????????????0??????????????????????0????????????0?????????????????????????????1??0??????????00???00????????1??????????????????1?0???????????????????0??????0????1????????????0?????1????????????????1??011?????????0?????1?????????????
???????????????1?????????????????11????0?0?1????????????????1??????????1?0?????1010??11??????????????????????????????????????000??0???????0??????????????????????0??1???????????????????0?????????????????????1????1??00??????????110???11?0???????????????0?????????????1????100????????????????????????????????????????????????????01??1?1??????????1???0??1?????????????????0?0??????????????????????0???????????????????0??????????????????????????????????????0????????????????????????0?????????????????0???????????????0???????????????1????????????10?111??????????????11??0????????11???????????????0?????????????????????0???????????????????????1???????????????????????????1????????????????????????????????????0???????????????????0???00?????????????0?????????????????????????????????????????
	Xuanhanosaurus_qilixiaensis      ?????????????????????????????????????????????????????????????????????????????????????????????????????????????????????????????????????????????????????????????????????????????????????????????????0?????????????????????????????0010??00000??0????????????????001010100000011000?001??000?010000?0001?001?10110110001000?0?0??00101100??001100?0???????????????????????????????????????????????????????????????????????????????????????????????????????????????????????????????????????????????????????????????????????????????????????????????????0???????0???????0??????????01????????????????????????0???0???????00?????????00?1?????????0?????????????1??????0?????????????????000??0?1???????????????????0?0???????????????0?????????????????????1?0????????????????????0?????????????????????????????????0??????????????????????0??????????????????????101??????????????????????????????????????????????????????????????0?100?000???????????????????0?0??????1?????????????1???????????????????????????????????0???????????????????
????000???????????0??????0???????????????0????0???????????????????????0?0????????????????????????0???????????????????0????????0???????????0???????????????????????0?0???????0???0???????????????????????????0??????????0????????0?????0???0????????????????????????????????????????????1????????????????????????????????0????????????????????????????????????0????????????????0?????0?????00??????00?????????????????????1????????????????????????????0??????????????????????????????????????0?????????????0?????????????0?????????????????????????????????????????????????????????????????????????????????????????????????????????????????????????????????????????1????????????????????????????????????????????????0110?000??????????????0???????1????????0????????????????????????????????????1????????????
	Zuolong_salleei                  1000?0?100?0100101001101??000?00?0000???0?00??????????0???0?10??????????1000??111011?0?0?000????010?0100?1000???????????????????????????????????1???????0?????000?0?0????????????????????????????0?0?0????1??111000?0??1001??0?0??0????0??????????????????1????????????????????0??0??00010??????000?????????????????????????????????????????01????????1?0000010?0????010?000???00??0?0????101?10?1???01??0001??10?1???01??0?0001????????????0110010?110?000??1001?01???1?????????1?????????0??0?110000101?0?1?0??????????????????????0???0??0?1?0??00??0??0?????0?????????1?0??????????0?0?01??????????0?0??1000?00??0000??0???0??00??00??????0??0?1?0?????100?????00???1??0?????????0??0???????0?0?????1??01??0?0??0????0???????????????????????0?0??????00??0???????00011???????00??1??????1?0010??0???????0????0?????000????0???0?00????1??1??0?1??????00????00???????????0??00??0001??0?????0??00?1?0????100???0??0??00?????????????00?01??0?0??00?????0??0???????????????????00??00???????????????????0??????????????0???0????????0
0??1?00????00??????0???????00????000????0??0?????0?????????1??1????????0???00???0?0?????0??1??1?????????000?????10???????0?????00001?????????????000????0????????1?????1??1???????????0?0??0?1???0?0?0??000???10?0????0??00???????000??????????????????????????????????00?????00?0????0???00???????????????????0???????0????1000?????????????????????????????????????????????????????????????????????????10????????????????????????????0??????????0???????????1???0?????????????????????????????????0??????????????????????00??????????????????????????????????????????10?????010??0???????0?0??????0?????????????000??0???????????????????????????????????????????????????????????????????????????0????????????????????????????0?11000000??00???????????????????????00001100001100???1??????????????????????
	Zupaysaurus_rougieri             10??????????1??0????110110????00010000100010?00000?0000111100101110?00101001?001101000000000001000???0?0110?00???????0??0???010?0??????????????????100?0?000?0?0??01?01?0000?00010??????000?0?0??0?1?0??0???????????????????0?????????????1???????????????????????????????0???????????????????????????????????????????????????????????????????????????????????????????????????????????????????????????????????????????????????????????????????????????0???0???0??????01?100?101?0?0001110?????????????????????????????????????????????0????00??0?1?00??000?0?????1??0?0?????????1?1?????100?01?0?0?00????????0??0????????0??????0?????0???0????????????????10???????0???1??0???0?????0????????????????1?0?0??????????????1????0?0111??0?????000???????????1????1???1??????????????01?0??????1?0?1???10????????????1??0???????????????????0?????????1?????????????????????1????????????????00??0??????????????001???00?0???????????????????????0??000??????0???????????????????????????0????????????01??0???0????????0??10?11????010?????
0???????0????????????0?????????????????????0????1??????????????0??????????????0????????????0??????????????????????0???????0???????0??????????????0???0????????????????????????????????????????????????????0??????0??0?0??????0??????????????????0??????????????????????0????????????????0?????????????????????????????0??00??0????????00?0?0???1???0??0??1??????0???0????001???0??0????????????????????????0??00000??0?????????????00????????????000????1????011??0??0????0?????????????????????????????????0??????????????00???00???1????0?????????0????????????????????????0?10?????0??????????????????????0???????????1??????0???????????0??0?????????????????1????????????????0???????????????1??????????????00?????????????0??????????????0?????????0???????0???????????????????????????0???????????????
[truncated: 3,644 more chars]
